# Supplementary material for: Tetra­chlorido­[N 2,N 2′-(di­methyl­silanedi­yl)bis­(N-tert-butyl-3-methyl­benzimid­amid­ato)-κ2 N 2,N 2′]hafnium(IV)
Source: Acta Crystallogr Sect E Struct Rep Online. 2013 Nov 13;69(Pt 12):m654. doi: 10.1107/S1600536813030328 (PMC3884991; doi:10.1107/S1600536813030328)
Supplement: Supplementary file 1 [file e-69-0m654-sup1.cif]

##############################################################################
#                                                                            #
# This CIF contains the data in a paper accepted for publication in          #
# Acta Crystallographica Section E. It conforms to the requirements of       #
# Notes for Authors for Acta Crystallographica Section E, and has been       #
# peer reviewed under the auspices of the IUCr Commission on Journals.       #
#                                                                            #
# Full details of the Crystallographic Information File format               #
# are given in the paper "The Crystallographic Information File (CIF):       #
# a New Standard Archive File for Crystallography" by S. R. Hall, F. H.      #
# Allen and I. D. Brown [Acta Cryst. (1991), A47, 655-685].                  #
#                                                                            #
# The current version of the core CIF dictionary is obtainable from          #
# ftp://ftp.iucr.org/pub/cif_core.dic.                                       #
#                                                                            #
# Software is freely available for graphical display of the structure(s)     #
# in this CIF. For information consult the CIF software page                 #
# http://www.iucr.org/resources/cif/software.                                #
#                                                                            #
# This file may be used for bona fide research purposes within the           #
# scientific community so long as proper attribution is given to the journal # 
# article from which it was obtained.                                        #
#                                                                            #
##############################################################################
data_I
_audit_creation_method     SHELXL-97
_database_code_depnum_ccdc_archive     'CCDC 970425'
_chemical_name_systematic
;\
Tetrachlorido[<i>N</i>^2^,<i>N</i>^2'^-(dimethylsilanediyl)bis(<i>N</i>-\
<i>tert</i>-butyl-3-methylbenzimidamide)-\
\k^2^<i>N</i>^2^,<i>N</i>^2'^]hafnium(IV)
;
_chemical_name_common     ?
_chemical_formula_moiety     'C26 H40 Cl4 Hf N4 Si'
_chemical_formula_sum     'C26 H40 Cl4 Hf N4 Si'
_chemical_formula_iupac     '[Hf (C26 H40 N4 Si) Cl4]'
_chemical_formula_weight     757
_chemical_melting_point     ?
_symmetry_cell_setting     monoclinic
_symmetry_space_group_name_H-M     'C 2/c'
_symmetry_space_group_name_Hall     '-C 2yc'
loop_
    _symmetry_equiv_pos_as_xyz
    'x, y, z'
    '-x, y, -z+1/2'
    'x+1/2, y+1/2, z'
    '-x+1/2, y+1/2, -z+1/2'
    '-x, -y, -z'
    'x, -y, z-1/2'
    '-x+1/2, -y+1/2, -z'
    'x+1/2, -y+1/2, z-1/2'
_cell_length_a     9.4373(14)
_cell_length_b     17.992(3)
_cell_length_c     19.966(3)
_cell_angle_alpha     90.00
_cell_angle_beta     103.276(3)
_cell_angle_gamma     90.00
_cell_volume     3299.5(8)
_cell_formula_units_Z     4
_cell_measurement_reflns_used     2487
_cell_measurement_theta_min     2.490
_cell_measurement_theta_max     22.062
_cell_measurement_temperature     296(2)
_exptl_crystal_description     Block
_exptl_crystal_colour     Colorless
_exptl_crystal_size_max     0.08
_exptl_crystal_size_mid     0.05
_exptl_crystal_size_min     0.05
_exptl_crystal_density_diffrn     1.524
_exptl_crystal_density_meas     ?
_exptl_crystal_density_method     'not measured'
_exptl_crystal_F_000     1512
_exptl_absorpt_coefficient_mu     3.543
_exptl_absorpt_correction_type     multi-scan
_exptl_absorpt_process_details     '(SADABS; Sheldrick, 1996)'
_exptl_absorpt_correction_T_min     0.7647
_exptl_absorpt_correction_T_max     0.8428
_exptl_special_details     ?
_diffrn_ambient_temperature     296(2)
_diffrn_radiation_type     MoK\a
_diffrn_radiation_wavelength     0.71073
_diffrn_radiation_source     'fine-focus sealed tube'
_diffrn_radiation_monochromator     graphite
_diffrn_measurement_device_type     'Bruker SMART area-detector'
_diffrn_measurement_method     '\f and \w scans'
_diffrn_detector_area_resol_mean     ?
_diffrn_reflns_number     7121
_diffrn_reflns_av_R_equivalents     0.0347
_diffrn_reflns_av_sigmaI/netI     0.0410
_diffrn_reflns_theta_min     2.26
_diffrn_reflns_theta_max     25.05
_diffrn_reflns_theta_full     25.05
_diffrn_measured_fraction_theta_max     0.999
_diffrn_measured_fraction_theta_full     0.999
_diffrn_reflns_limit_h_min     -11
_diffrn_reflns_limit_h_max     7
_diffrn_reflns_limit_k_min     -21
_diffrn_reflns_limit_k_max     19
_diffrn_reflns_limit_l_min     -23
_diffrn_reflns_limit_l_max     23
_diffrn_standards_number     0
_diffrn_standards_interval_count     ?
_diffrn_standards_interval_time     ?
_diffrn_standards_decay_%     5.66
_refine_special_details
;
Refinement of <i>F</i>^2^ against ALL reflections. The weighted <i>R</i>-factor
<i>wR</i> and goodness of fit <i>S</i> are based on <i>F</i>^2^, conventional
<i>R</i>-factors <i>R</i> are based on <i>F</i>, with <i>F</i> set to zero for
negative <i>F</i>^2^. The threshold expression of <i>F</i>^2^ >
\s(<i>F</i>^2^) is used only for calculating <i>R</i>-factors(gt) <i>etc</i>.
and is not relevant to the choice of reflections for refinement.
<i>R</i>-factors based on <i>F</i>^2^ are statistically about twice as large
as those based on <i>F</i>, and <i>R</i>- factors based on ALL data will be
even larger.
;
_reflns_number_total     2920
_reflns_number_gt     2446
_reflns_threshold_expression     I>2\s(I)
_refine_ls_structure_factor_coef     Fsqd
_refine_ls_matrix_type     full
_refine_ls_R_factor_all     0.0384
_refine_ls_R_factor_gt     0.0283
_refine_ls_wR_factor_gt     0.0570
_refine_ls_wR_factor_ref     0.0606
_refine_ls_goodness_of_fit_ref     1.020
_refine_ls_restrained_S_all     1.020
_refine_ls_number_reflns     2920
_refine_ls_number_parameters     169
_refine_ls_number_restraints     0
_refine_ls_hydrogen_treatment     constr
_refine_ls_weighting_scheme     calc
_refine_ls_weighting_details
                 'calc w=1/[\s^2^(Fo^2^)+(0.0266P)^2^] where P=(Fo^2^+2Fc^2^)/3'
_atom_sites_solution_hydrogens     geom
_atom_sites_solution_primary     direct
_atom_sites_solution_secondary     difmap
_refine_ls_shift/su_max     0.001
_refine_ls_shift/su_mean     0.000
_refine_diff_density_max     0.532
_refine_diff_density_min     -0.288
_refine_ls_extinction_method     none
_refine_ls_extinction_coef     ?
loop_
    _atom_type_symbol
    _atom_type_description
    _atom_type_scat_dispersion_real
    _atom_type_scat_dispersion_imag
    _atom_type_scat_source
    'C' 'C' 0.0033 0.0016
                         'International Tables Vol C Tables 4.2.6.8 and 6.1.1.4'
    'H' 'H' 0.0000 0.0000
                         'International Tables Vol C Tables 4.2.6.8 and 6.1.1.4'
    'N' 'N' 0.0061 0.0033
                         'International Tables Vol C Tables 4.2.6.8 and 6.1.1.4'
    'Si' 'Si' 0.0817 0.0704
                         'International Tables Vol C Tables 4.2.6.8 and 6.1.1.4'
    'Cl' 'Cl' 0.1484 0.1585
                         'International Tables Vol C Tables 4.2.6.8 and 6.1.1.4'
    'Hf' 'Hf' -0.5830 6.1852
                         'International Tables Vol C Tables 4.2.6.8 and 6.1.1.4'
_computing_data_collection     'SMART (Bruker, 2000)'
_computing_cell_refinement     'SAINT (Bruker, 2000)'
_computing_data_reduction     'SAINT (Bruker, 2000)'
_computing_structure_solution     'SHELXS97 (Sheldrick, 2008)'
_computing_structure_refinement     'SHELXL97 (Sheldrick, 2008)'
_computing_molecular_graphics     'SHELXTL/PC (Sheldrick, 2008)'
_computing_publication_material     'SHELXL97 (Sheldrick, 2008)'
loop_
    _atom_site_type_symbol
    _atom_site_label
    _atom_site_fract_x
    _atom_site_fract_y
    _atom_site_fract_z
    _atom_site_U_iso_or_equiv
    _atom_site_adp_type
    _atom_site_calc_flag
    _atom_site_refinement_flags
    _atom_site_occupancy
    _atom_site_symmetry_multiplicity
    _atom_site_disorder_assembly
    _atom_site_disorder_group
    Hf Hf1 0.5000 0.540155(12) 0.2500 0.03621(10) Uani d S 1 2 . .
    Cl Cl1 0.63951(14) 0.53649(6) 0.36889(6) 0.0584(3) Uani d . 1 1 . .
    Cl Cl2 0.33063(15) 0.63063(6) 0.27686(7) 0.0666(4) Uani d . 1 1 . .
    Si Si1 0.5000 0.37014(8) 0.2500 0.0430(4) Uani d S 1 2 . .
    N N1 0.2205(4) 0.47999(19) 0.33427(18) 0.0510(10) Uani d . 1 1 . .
    H H1 0.2186 0.5176 0.3074 0.061 Uiso calc R 1 1 . .
    N N2 0.3964(3) 0.43808(16) 0.28086(16) 0.0363(8) Uani d . 1 1 . .
    C C1 0.1179(5) 0.4877(3) 0.3814(2) 0.0589(13) Uani d . 1 1 . .
    C C2 0.2003(7) 0.4884(4) 0.4547(3) 0.120(3) Uani d . 1 1 . .
    H H2A 0.2335 0.4390 0.4683 0.180 Uiso calc R 1 1 . .
    H H2B 0.1379 0.5055 0.4833 0.180 Uiso calc R 1 1 . .
    H H2C 0.2825 0.5210 0.4596 0.180 Uiso calc R 1 1 . .
    C C3 0.0055(7) 0.4271(3) 0.3680(4) 0.112(3) Uani d . 1 1 . .
    H H3A -0.0378 0.4246 0.3196 0.168 Uiso calc R 1 1 . .
    H H3B -0.0685 0.4375 0.3926 0.168 Uiso calc R 1 1 . .
    H H3C 0.0509 0.3804 0.3832 0.168 Uiso calc R 1 1 . .
    C C4 0.0435(7) 0.5621(3) 0.3634(3) 0.0891(19) Uani d . 1 1 . .
    H H4A 0.1146 0.6012 0.3732 0.134 Uiso calc R 1 1 . .
    H H4B -0.0279 0.5693 0.3901 0.134 Uiso calc R 1 1 . .
    H H4C -0.0033 0.5630 0.3153 0.134 Uiso calc R 1 1 . .
    C C5 0.3128(4) 0.4280(2) 0.32526(19) 0.0337(9) Uani d . 1 1 . .
    C C6 0.3272(5) 0.3587(2) 0.3673(2) 0.0415(10) Uani d . 1 1 . .
    C C7 0.4307(5) 0.3561(2) 0.4283(2) 0.0510(11) Uani d . 1 1 . .
    H H7 0.4860 0.3984 0.4429 0.061 Uiso calc R 1 1 . .
    C C8 0.4556(7) 0.2921(3) 0.4691(3) 0.0682(15) Uani d . 1 1 . .
    C C9 0.3727(8) 0.2312(3) 0.4451(3) 0.089(2) Uani d . 1 1 . .
    H H9 0.3867 0.1879 0.4712 0.107 Uiso calc R 1 1 . .
    C C10 0.2714(8) 0.2312(3) 0.3850(3) 0.088(2) Uani d . 1 1 . .
    H H10 0.2182 0.1883 0.3706 0.105 Uiso calc R 1 1 . .
    C C11 0.2455(6) 0.2957(2) 0.3440(3) 0.0652(14) Uani d . 1 1 . .
    H H11 0.1760 0.2960 0.3026 0.078 Uiso calc R 1 1 . .
    C C12 0.5689(8) 0.2921(4) 0.5360(3) 0.112(2) Uani d . 1 1 . .
    H H12A 0.5769 0.2430 0.5554 0.167 Uiso calc R 1 1 . .
    H H12B 0.5408 0.3264 0.5674 0.167 Uiso calc R 1 1 . .
    H H12C 0.6611 0.3068 0.5276 0.167 Uiso calc R 1 1 . .
    C C13 0.6240(6) 0.3125(3) 0.3154(2) 0.0676(15) Uani d . 1 1 . .
    H H13A 0.6920 0.2872 0.2943 0.101 Uiso calc R 1 1 . .
    H H13B 0.5681 0.2768 0.3340 0.101 Uiso calc R 1 1 . .
    H H13C 0.6761 0.3439 0.3517 0.101 Uiso calc R 1 1 . .
loop_
    _atom_site_aniso_label
    _atom_site_aniso_U_11
    _atom_site_aniso_U_22
    _atom_site_aniso_U_33
    _atom_site_aniso_U_12
    _atom_site_aniso_U_13
    _atom_site_aniso_U_23
    Hf1 0.04771(16) 0.03029(14) 0.03166(14) 0.000 0.01126(11) 0.000
    Cl1 0.0724(8) 0.0574(7) 0.0391(6) -0.0115(6) -0.0002(5) 0.0005(5)
    Cl2 0.0921(10) 0.0479(7) 0.0683(8) 0.0238(7) 0.0361(8) 0.0044(6)
    Si1 0.0556(11) 0.0302(8) 0.0490(11) 0.000 0.0241(9) 0.000
    N1 0.056(2) 0.056(2) 0.048(2) 0.0136(19) 0.0266(19) 0.0120(17)
    N2 0.0409(19) 0.0351(17) 0.0345(18) -0.0027(15) 0.0123(16) 0.0020(14)
    C1 0.054(3) 0.080(3) 0.049(3) 0.014(3) 0.025(2) 0.000(2)
    C2 0.109(5) 0.207(7) 0.044(4) 0.072(5) 0.018(4) -0.010(4)
    C3 0.096(5) 0.095(4) 0.174(8) -0.010(4) 0.093(5) -0.014(5)
    C4 0.091(4) 0.092(4) 0.100(5) 0.042(4) 0.055(4) 0.014(3)
    C5 0.035(2) 0.037(2) 0.028(2) -0.0086(19) 0.0047(18) -0.0062(16)
    C6 0.058(3) 0.036(2) 0.039(3) -0.004(2) 0.028(2) -0.0045(18)
    C7 0.061(3) 0.047(3) 0.048(3) 0.000(2) 0.020(2) 0.005(2)
    C8 0.097(4) 0.062(3) 0.054(3) 0.020(3) 0.035(3) 0.015(3)
    C9 0.174(7) 0.041(3) 0.076(4) 0.008(4) 0.076(5) 0.011(3)
    C10 0.160(7) 0.041(3) 0.080(4) -0.033(3) 0.062(5) -0.015(3)
    C11 0.085(4) 0.058(3) 0.061(3) -0.023(3) 0.032(3) -0.013(3)
    C12 0.134(6) 0.123(5) 0.072(5) 0.036(5) 0.013(4) 0.039(4)
    C13 0.084(4) 0.062(3) 0.071(4) 0.030(3) 0.045(3) 0.025(3)
_geom_special_details
;
All e.s.d.'s (except the e.s.d. in the dihedral angle between two l.s. planes)
are estimated using the full covariance matrix. The cell e.s.d.'s are taken
into account individually in the estimation of e.s.d.'s in distances, angles
and torsion angles; correlations between e.s.d.'s in cell parameters are only
used when they are defined by crystal symmetry. An approximate (isotropic)
treatment of cell e.s.d.'s is used for estimating e.s.d.'s involving l.s.
planes.
;
loop_
    _geom_bond_atom_site_label_1
    _geom_bond_atom_site_label_2
    _geom_bond_site_symmetry_2
    _geom_bond_distance
    _geom_bond_publ_flag
    Hf1 N2 . 2.233(3) y
    Hf1 N2 2_655 2.233(3) ?
    Hf1 Cl2 2_655 2.4261(11) ?
    Hf1 Cl2 . 2.4261(11) y
    Hf1 Cl1 2_655 2.4366(11) ?
    Hf1 Cl1 . 2.4366(11) y
    Hf1 Si1 . 3.0588(16) y
    Si1 N2 2_655 1.762(3) ?
    Si1 N2 . 1.762(3) y
    Si1 C13 2_655 1.857(5) ?
    Si1 C13 . 1.857(5) y
    N1 C5 . 1.318(5) y
    N1 C1 . 1.504(5) y
    N1 H1 . 0.8600 y
    N2 C5 . 1.327(5) ?
    C1 C2 . 1.491(7) ?
    C1 C3 . 1.502(7) ?
    C1 C4 . 1.516(7) ?
    C2 H2A . 0.9600 ?
    C2 H2B . 0.9600 ?
    C2 H2C . 0.9600 ?
    C3 H3A . 0.9600 ?
    C3 H3B . 0.9600 ?
    C3 H3C . 0.9600 ?
    C4 H4A . 0.9600 ?
    C4 H4B . 0.9600 ?
    C4 H4C . 0.9600 ?
    C5 C6 . 1.491(5) ?
    C6 C7 . 1.377(6) ?
    C6 C11 . 1.390(6) ?
    C7 C8 . 1.399(6) ?
    C7 H7 . 0.9300 ?
    C8 C9 . 1.368(8) ?
    C8 C12 . 1.507(8) ?
    C9 C10 . 1.351(8) ?
    C9 H9 . 0.9300 ?
    C10 C11 . 1.409(7) ?
    C10 H10 . 0.9300 ?
    C11 H11 . 0.9300 ?
    C12 H12A . 0.9600 ?
    C12 H12B . 0.9600 ?
    C12 H12C . 0.9600 ?
    C13 H13A . 0.9600 ?
    C13 H13B . 0.9600 ?
    C13 H13C . 0.9600 ?
loop_
    _geom_angle_atom_site_label_1
    _geom_angle_atom_site_label_2
    _geom_angle_atom_site_label_3
    _geom_angle_site_symmetry_1
    _geom_angle_site_symmetry_3
    _geom_angle
    _geom_angle_publ_flag
    N2 Hf1 N2 . 2_655 69.32(16) ?
    N2 Hf1 Cl2 . 2_655 164.88(9) ?
    N2 Hf1 Cl2 2_655 2_655 97.96(9) ?
    N2 Hf1 Cl2 . . 97.96(9) ?
    N2 Hf1 Cl2 2_655 . 164.88(9) ?
    Cl2 Hf1 Cl2 2_655 . 95.71(6) ?
    N2 Hf1 Cl1 . 2_655 94.22(9) ?
    N2 Hf1 Cl1 2_655 2_655 83.21(9) ?
    Cl2 Hf1 Cl1 2_655 2_655 92.23(4) ?
    Cl2 Hf1 Cl1 . 2_655 89.86(4) ?
    N2 Hf1 Cl1 . . 83.21(9) ?
    N2 Hf1 Cl1 2_655 . 94.22(9) ?
    Cl2 Hf1 Cl1 2_655 . 89.86(4) ?
    Cl2 Hf1 Cl1 . . 92.23(4) ?
    Cl1 Hf1 Cl1 2_655 . 176.89(5) ?
    N2 Hf1 Si1 . . 34.66(8) ?
    N2 Hf1 Si1 2_655 . 34.66(8) ?
    Cl2 Hf1 Si1 2_655 . 132.14(3) ?
    Cl2 Hf1 Si1 . . 132.14(3) ?
    Cl1 Hf1 Si1 2_655 . 88.45(3) ?
    Cl1 Hf1 Si1 . . 88.45(3) ?
    N2 Si1 N2 2_655 . 92.2(2) ?
    N2 Si1 C13 2_655 2_655 116.87(18) ?
    N2 Si1 C13 . 2_655 108.80(19) ?
    N2 Si1 C13 2_655 . 108.80(19) ?
    N2 Si1 C13 . . 116.87(18) ?
    C13 Si1 C13 2_655 . 112.1(3) ?
    N2 Si1 Hf1 2_655 . 46.09(10) ?
    N2 Si1 Hf1 . . 46.09(10) ?
    C13 Si1 Hf1 2_655 . 123.93(17) ?
    C13 Si1 Hf1 . . 123.93(17) ?
    C5 N1 C1 . . 133.8(4) ?
    C5 N1 H1 . . 113.1 ?
    C1 N1 H1 . . 113.1 ?
    C5 N2 Si1 . . 127.0(3) ?
    C5 N2 Hf1 . . 131.4(2) ?
    Si1 N2 Hf1 . . 99.25(14) ?
    C2 C1 C3 . . 111.6(5) ?
    C2 C1 N1 . . 110.4(4) ?
    C3 C1 N1 . . 110.6(4) ?
    C2 C1 C4 . . 109.5(5) ?
    C3 C1 C4 . . 109.2(5) ?
    N1 C1 C4 . . 105.2(4) ?
    C1 C2 H2A . . 109.5 ?
    C1 C2 H2B . . 109.5 ?
    H2A C2 H2B . . 109.5 ?
    C1 C2 H2C . . 109.5 ?
    H2A C2 H2C . . 109.5 ?
    H2B C2 H2C . . 109.5 ?
    C1 C3 H3A . . 109.5 ?
    C1 C3 H3B . . 109.5 ?
    H3A C3 H3B . . 109.5 ?
    C1 C3 H3C . . 109.5 ?
    H3A C3 H3C . . 109.5 ?
    H3B C3 H3C . . 109.5 ?
    C1 C4 H4A . . 109.5 ?
    C1 C4 H4B . . 109.5 ?
    H4A C4 H4B . . 109.5 ?
    C1 C4 H4C . . 109.5 ?
    H4A C4 H4C . . 109.5 ?
    H4B C4 H4C . . 109.5 ?
    N1 C5 N2 . . 120.5(3) ?
    N1 C5 C6 . . 119.6(3) ?
    N2 C5 C6 . . 119.9(3) ?
    C7 C6 C11 . . 119.6(4) ?
    C7 C6 C5 . . 118.7(4) ?
    C11 C6 C5 . . 121.5(4) ?
    C6 C7 C8 . . 122.2(5) ?
    C6 C7 H7 . . 118.9 ?
    C8 C7 H7 . . 118.9 ?
    C9 C8 C7 . . 116.7(5) ?
    C9 C8 C12 . . 122.9(5) ?
    C7 C8 C12 . . 120.4(5) ?
    C10 C9 C8 . . 122.8(5) ?
    C10 C9 H9 . . 118.6 ?
    C8 C9 H9 . . 118.6 ?
    C9 C10 C11 . . 120.6(5) ?
    C9 C10 H10 . . 119.7 ?
    C11 C10 H10 . . 119.7 ?
    C6 C11 C10 . . 117.9(5) ?
    C6 C11 H11 . . 121.0 ?
    C10 C11 H11 . . 121.0 ?
    C8 C12 H12A . . 109.5 ?
    C8 C12 H12B . . 109.5 ?
    H12A C12 H12B . . 109.5 ?
    C8 C12 H12C . . 109.5 ?
    H12A C12 H12C . . 109.5 ?
    H12B C12 H12C . . 109.5 ?
    Si1 C13 H13A . . 109.5 ?
    Si1 C13 H13B . . 109.5 ?
    H13A C13 H13B . . 109.5 ?
    Si1 C13 H13C . . 109.5 ?
    H13A C13 H13C . . 109.5 ?
    H13B C13 H13C . . 109.5 ?
_iucr_refine_instructions_details
;
TITL s746b in C2/c
CELL 0.71073   9.4373  17.9918  19.9658  90.000 103.276  90.000
ZERR   4.00   0.0014   0.0025   0.0028   0.000   0.003   0.000
LATT 7
SYMM -X, Y, 0.5-Z
SFAC C  H  N  Si Cl Hf
UNIT 104  160  16  4  16  4
OMIT -3 50.1
L.S. 4
ACTA
BOND $H
FMAP 2
PLAN 5
TEMP 23.000
size 0.08 0.05 0.05
WGHT    0.026600
FVAR       0.20382
MOLE 1
HF1   6    0.500000    0.540155    0.250000    10.50000    0.04771    0.03029 =
         0.03166    0.00000    0.01126    0.00000
CL1   5    0.639506    0.536485    0.368890    11.00000    0.07244    0.05745 =
         0.03913    0.00054   -0.00019   -0.01146
CL2   5    0.330628    0.630634    0.276856    11.00000    0.09214    0.04789 =
         0.06829    0.00444    0.03608    0.02379
SI1   4    0.500000    0.370145    0.250000    10.50000    0.05555    0.03023 =
         0.04900    0.00000    0.02414    0.00000
N1    3    0.220532    0.479986    0.334267    11.00000    0.05646    0.05581 =
         0.04773    0.01200    0.02656    0.01357
AFIX  43
H1    2    0.218614    0.517553    0.307441    11.00000   -1.20000
AFIX   0
N2    3    0.396393    0.438081    0.280858    11.00000    0.04093    0.03508 =
         0.03453    0.00205    0.01228   -0.00274
C1    1    0.117882    0.487699    0.381378    11.00000    0.05399    0.07994 =
         0.04911    0.00007    0.02489    0.01412
C2    1    0.200285    0.488361    0.454674    11.00000    0.10894    0.20699 =
         0.04422   -0.01040    0.01837    0.07229
AFIX 137
H2A   2    0.233467    0.439002    0.468298    11.00000   -1.50000
H2B   2    0.137924    0.505503    0.483264    11.00000   -1.50000
H2C   2    0.282511    0.521006    0.459645    11.00000   -1.50000
AFIX   0
C3    1    0.005480    0.427078    0.367957    11.00000    0.09572    0.09543 =
         0.17399   -0.01363    0.09272   -0.00952
AFIX 137
H3A   2   -0.037818    0.424591    0.319552    11.00000   -1.50000
H3B   2   -0.068465    0.437508    0.392585    11.00000   -1.50000
H3C   2    0.050883    0.380388    0.383155    11.00000   -1.50000
AFIX   0
C4    1    0.043470    0.562126    0.363350    11.00000    0.09110    0.09222 =
         0.10019    0.01449    0.05531    0.04234
AFIX 137
H4A   2    0.114580    0.601156    0.373245    11.00000   -1.50000
H4B   2   -0.027929    0.569345    0.390107    11.00000   -1.50000
H4C   2   -0.003347    0.562993    0.315287    11.00000   -1.50000
AFIX   0
C5    1    0.312818    0.428015    0.325257    11.00000    0.03507    0.03717 =
         0.02765   -0.00618    0.00471   -0.00862
C6    1    0.327179    0.358744    0.367251    11.00000    0.05755    0.03638 =
         0.03893   -0.00453    0.02846   -0.00437
C7    1    0.430693    0.356134    0.428292    11.00000    0.06123    0.04738 =
         0.04820    0.00474    0.02019    0.00027
AFIX  43
H7    2    0.485978    0.398368    0.442917    11.00000   -1.20000
AFIX   0
C8    1    0.455559    0.292098    0.469080    11.00000    0.09659    0.06229 =
         0.05434    0.01526    0.03535    0.01981
C9    1    0.372721    0.231179    0.445060    11.00000    0.17360    0.04060 =
         0.07639    0.01125    0.07607    0.00843
AFIX  43
H9    2    0.386720    0.187871    0.471179    11.00000   -1.20000
AFIX   0
C10   1    0.271415    0.231232    0.385005    11.00000    0.15952    0.04063 =
         0.08002   -0.01548    0.06226   -0.03259
AFIX  43
H10   2    0.218241    0.188293    0.370626    11.00000   -1.20000
AFIX   0
C11   1    0.245537    0.295687    0.343953    11.00000    0.08504    0.05756 =
         0.06073   -0.01266    0.03240   -0.02269
AFIX  43
H11   2    0.175995    0.296045    0.302551    11.00000   -1.20000
AFIX   0
C12   1    0.568864    0.292070    0.535951    11.00000    0.13399    0.12332 =
         0.07223    0.03878    0.01321    0.03583
AFIX 137
H12A  2    0.576908    0.243042    0.555433    11.00000   -1.50000
H12B  2    0.540806    0.326356    0.567413    11.00000   -1.50000
H12C  2    0.661069    0.306794    0.527614    11.00000   -1.50000
AFIX   0
C13   1    0.624017    0.312549    0.315399    11.00000    0.08358    0.06153 =
         0.07081    0.02515    0.04464    0.02995
AFIX 137
H13A  2    0.691980    0.287183    0.294283    11.00000   -1.50000
H13B  2    0.568126    0.276756    0.334040    11.00000   -1.50000
H13C  2    0.676074    0.343925    0.351692    11.00000   -1.50000
HKLF 4
REM  s746b in C2/c
REM R1 =  0.0283 for   2446 Fo > 4sig(Fo)  and  0.0384 for all   2920 data
REM    169 parameters refined using      0 restraints
END
WGHT      0.0266      0.0000
REM Highest difference peak  0.532,  deepest hole -0.288,  1-sigma level  0.079
Q1    1   0.5034  0.5969  0.2802  11.00000  0.05    0.53
Q2    1   0.5861  0.5412  0.3043  11.00000  0.05    0.42
Q3    1   0.5029  0.4849  0.2768  11.00000  0.05    0.38
Q4    1   0.3931  0.4797  0.2605  11.00000  0.05    0.37
Q5    1   0.3895  0.5899  0.2568  11.00000  0.05    0.35
;
data_global
_journal_date_recd_electronic     2013-10-29
_journal_date_accepted     2013-11-06
_journal_name_full     'Acta Crystallographica, Section E'
_journal_year     2013
_journal_volume     69
_journal_issue     12
_journal_page_first     m654
_journal_page_last     m654
_journal_paper_category     QM
_journal_paper_doi     10.1107/S1600536813030328
_journal_coeditor_code     SJ5366
_publ_contact_author_name     'Tao Wang'
_publ_contact_author_address
;
Institute of Applied Chemistry
Shanxi University
Taiyuan 030006
People's Republic of China
;
_publ_contact_author_email     wangtao4913@126.com
_publ_contact_author_fax     '86 351 7011743'
_publ_contact_author_phone     '86 351 7011743'
_publ_section_title
;\
Tetrachlorido[<i>N</i>^2^,<i>N</i>^2'^-(dimethylsilanediyl)bis(<i>N</i>-\
<i>tert</i>-butyl-3-methylbenzimidamidato)-\k^2^<i>N</i>^2^,<i>N</i>^2'^]\
hafnium(IV)
;
loop_
    _publ_author_name
    _publ_author_address
    'Tao Wang'
;
Institute of Applied Chemistry
Shanxi University
Taiyuan 030006
People's Republic of China
;
    'Jian-Ping Zhao'
;
Institute of Applied Chemistry
Shanxi University
Taiyuan 030006
People's Republic of China
;
    'Sheng-Di Bai'
;
Institute of Applied Chemistry
Shanxi University
Taiyuan 030006
People's Republic of China
;
