# Supplementary material for: Tetra­chlorido­[N 2,N 2′-(di­methyl­silanedi­yl)bis­(N-tert-butyl-3-methyl­benzimid­amid­ato)-κ2 N 2,N 2′]hafnium(IV)
Source: Acta Crystallogr Sect E Struct Rep Online. 2013 Nov 13;69(Pt 12):m654. doi: 10.1107/S1600536813030328 (PMC3884991; doi:10.1107/S1600536813030328)
Supplement: Supplementary file 2 [file e-69-0m654-Isup2.hkl]

# 
# h,k,l, Fc-squared, Fo-squared, sigma(Fo-squared) and status flag 
# 
data_I
_shelx_title ' s746b in C2/c' 
_shelx_refln_list_code          4 
_shelx_F_calc_maximum      486.59 
_exptl_crystal_F_000      1512.00 
_reflns_d_resolution_high  0.8394 
 
loop_ 
 _symmetry_equiv_pos_as_xyz 
 'x, y, z' 
 '-x, y, -z+1/2' 
 'x+1/2, y+1/2, z' 
 '-x+1/2, y+1/2, -z+1/2' 
 '-x, -y, -z' 
 'x, -y, z-1/2' 
 '-x+1/2, -y+1/2, -z' 
 'x+1/2, -y+1/2, z-1/2' 
 
_cell_length_a     9.4373 
_cell_length_b    17.9918 
_cell_length_c    19.9658 
_cell_angle_alpha  90.000 
_cell_angle_beta  103.276 
_cell_angle_gamma  90.000 
 
_shelx_F_squared_multiplier     1.000 
 
loop_ 
 _refln_index_h 
 _refln_index_k 
 _refln_index_l 
 _refln_F_squared_calc 
 _refln_F_squared_meas 
 _refln_F_squared_sigma 
 _refln_observed_status 
   2   0   0    40088.75    40838.94    659.83 o 
   4   0   0    19702.49    19243.77    431.38 o 
   6   0   0    38828.70    38781.23    810.76 o 
   8   0   0    10870.73    10126.33    414.53 o 
  10   0   0     3195.26     3234.14    325.70 o 
   1   1   0   146183.27   155531.98   3093.31 o 
   3   1   0     5682.21     5277.41    129.70 o 
   5   1   0    21463.45    20162.02    749.26 o 
   7   1   0    23434.02    23266.28    435.01 o 
   9   1   0     2823.27     2975.57    206.39 o 
   0   2   0   128370.73   129900.82   2751.48 o 
   2   2   0    36094.34    37065.71   1088.32 o 
   4   2   0    16118.55    16383.98    601.45 o 
   6   2   0    21412.54    21015.30    381.42 o 
   8   2   0     8410.99     8618.29    466.16 o 
  10   2   0     2593.43     2528.18    243.07 o 
   1   3   0      474.35      542.13     49.00 o 
   3   3   0    29867.23    29511.76    451.03 o 
   5   3   0     3138.84     3371.54    152.83 o 
   7   3   0     8205.36     8100.50    248.54 o 
   9   3   0     2375.33     2396.80    297.30 o 
   0   4   0    37797.37    38938.25    523.49 o 
   2   4   0     1984.75     2080.11     69.98 o 
   4   4   0     6567.34     6345.71    187.88 o 
   6   4   0      163.52      213.41     84.85 o 
   8   4   0     4542.92     4447.80    229.15 o 
  10   4   0      388.03      314.49    149.34 o 
   1   5   0     7422.85     7360.18    120.00 o 
   3   5   0    22903.43    23983.70    381.88 o 
   5   5   0       85.02       -4.07    106.31 o 
   7   5   0     1874.88     2287.31    161.83 o 
   9   5   0       96.08       20.38    126.75 o 
   0   6   0     2043.10     1952.46    112.53 o 
   2   6   0     2554.80     3049.96    186.51 o 
   4   6   0      383.40      364.62     79.90 o 
   6   6   0      280.71      192.49    127.02 o 
   8   6   0      196.02      314.60    159.53 o 
  10   6   0       37.47        1.24    235.72 o 
   1   7   0      319.02      305.46     44.95 o 
   3   7   0      889.10      842.22    108.91 o 
   5   7   0      652.71      630.00     92.99 o 
   7   7   0      147.05       76.22    119.28 o 
   9   7   0      892.51      978.90    206.67 o 
   0   8   0     3335.60     3465.51    219.18 o 
   2   8   0    19724.90    20392.54    338.77 o 
   4   8   0     2282.11     2783.20    248.43 o 
   6   8   0      145.75      311.12    160.38 o 
   8   8   0     1458.81     1722.09    301.64 o 
  10   8   0      414.78      393.30    467.04 o 
   1   9   0    17393.76    16925.21    235.60 o 
   3   9   0      891.18     1118.51    127.43 o 
   5   9   0     1539.29     1490.31    209.42 o 
   7   9   0     3501.28     2793.51    457.95 o 
   9   9   0     2243.41     1584.18    270.36 o 
   0  10   0    46606.68    45718.01    704.48 o 
   2  10   0    23445.53    23053.25    355.99 o 
   4  10   0     5003.01     5094.30    273.17 o 
   6  10   0    12087.97    10483.39    578.70 o 
   8  10   0     3223.46     3240.28    997.02 o 
   1  11   0    59042.83    58718.45    641.17 o 
   3  11   0     8424.04     8387.30    326.09 o 
   5  11   0    14231.78    13480.59    500.13 o 
   7  11   0     9120.59     9345.53    600.13 o 
   9  11   0     2090.40     2449.23    328.17 o 
   0  12   0    74175.52    74332.01   1075.44 o 
   2  12   0    21498.40    20661.76    356.83 o 
   4  12   0    11699.29    12196.34    386.48 o 
   6  12   0    14550.03    14076.06    767.67 o 
   8  12   0     4467.62     4109.45    388.06 o 
   1  13   0    35756.15    35367.42    506.44 o 
   3  13   0    10517.32    10231.27    328.52 o 
   5  13   0     9465.43    10544.54    961.21 o 
   7  13   0     8005.87     8631.49    524.86 o 
   0  14   0     5240.19     5376.74    250.96 o 
   2  14   0    10622.09    10438.47    359.23 o 
   4  14   0     6329.81     7098.52    364.31 o 
   6  14   0     4866.10     4516.26    389.79 o 
   8  14   0     3704.39     4564.47    476.63 o 
   1  15   0     3321.93     3557.03    303.58 o 
   3  15   0     9680.49     9584.23    415.38 o 
   5  15   0     2003.77     2141.93    284.85 o 
   7  15   0     2680.69     2903.88    347.45 o 
   0  16   0     1640.54     1775.32    246.36 o 
   2  16   0     3309.14     3085.21    187.01 o 
   4  16   0     1796.22     1701.68    189.68 o 
   6  16   0      906.66      856.75    243.69 o 
   1  17   0     3541.94     3898.77    242.54 o 
   3  17   0      803.42      978.36    171.69 o 
   5  17   0      429.21      384.56    244.36 o 
   0  18   0     2973.90     3053.83    319.20 o 
   2  18   0      101.85       73.47    146.55 o 
   4  18   0       20.30       99.41    147.79 o 
   1  19   0      162.97       46.96    138.64 o 
   3  19   0      478.26      367.52    169.40 o 
   5  19   0      203.99      117.67    153.48 o 
   0  20   0       37.55        0.70    263.06 o 
   2  20   0     1086.84     1625.92    479.07 o 
   1  21   0     1603.06     1275.70    374.96 o 
 -11   1   1        9.36       69.87    159.70 o 
  -9   1   1       50.16       11.64    101.90 o 
  -7   1   1     1005.66     1222.92    131.60 o 
  -5   1   1     3800.41     3754.26    160.32 o 
  -3   1   1       42.90       15.17     38.71 o 
  -1   1   1    14010.06    15560.74    291.04 o 
   1   1   1    10396.92    10545.56    196.67 o 
   3   1   1      419.21      338.79     62.46 o 
   5   1   1     1562.95     1603.65    115.69 o 
   7   1   1      765.75      923.77    292.11 o 
   9   1   1       29.16       91.60    108.11 o 
 -10   2   1       23.22      107.04    117.60 o 
  -8   2   1     1121.24     1086.67    200.46 o 
  -6   2   1     7408.27     7482.37    215.99 o 
  -4   2   1     2986.86     3076.44    165.26 o 
  -2   2   1     7095.25     7182.81    197.88 o 
   0   2   1     4542.94     5077.79     83.75 o 
   2   2   1      161.88      152.00     47.16 o 
   4   2   1      443.30      566.31    211.57 o 
   6   2   1     5664.66     5643.29    338.70 o 
   8   2   1      526.19      423.67    123.77 o 
  10   2   1      113.30      166.49    336.99 o 
  -9   3   1     1503.45     1418.34    158.26 o 
  -7   3   1     8378.78     8048.27    244.60 o 
  -5   3   1     7728.19     7372.60    251.32 o 
  -3   3   1    11091.36    11018.70    226.05 o 
  -1   3   1    44822.54    45706.60    881.90 o 
   1   3   1    26868.75    28587.97    300.13 o 
   3   3   1     1387.70     1267.64    219.61 o 
   5   3   1    20162.04    20075.08    605.18 o 
   7   3   1     7594.49     7661.66    244.76 o 
   9   3   1     1569.44     1647.35    232.09 o 
 -10   4   1     1013.18     1062.01    219.54 o 
  -8   4   1     8231.27     8732.74    471.10 o 
  -6   4   1     8898.94     9634.42    316.19 o 
  -4   4   1    18474.14    19281.96    358.48 o 
  -2   4   1    89349.54    89458.83    977.69 o 
   0   4   1    58808.78    62027.64    559.02 o 
   2   4   1    11971.89    11368.00    201.13 o 
   4   4   1    22889.93    22730.38    405.02 o 
   6   4   1    19320.74    19296.55    364.30 o 
   8   4   1     5972.52     6287.03    262.46 o 
  10   4   1      534.82      681.25    174.67 o 
  -9   5   1     7068.68     6960.24    353.18 o 
  -7   5   1    13654.54    13335.83    461.59 o 
  -5   5   1    11735.79    12056.66    449.07 o 
  -3   5   1    53555.04    53470.09    648.13 o 
  -1   5   1   127332.10   127306.81   1199.56 o 
   1   5   1    21687.81    21465.05    253.51 o 
   3   5   1    55267.94    53654.69    736.39 o 
   5   5   1    36952.36    37136.52    615.62 o 
   7   5   1    17127.29    17553.48    391.06 o 
   9   5   1     3794.89     3588.38    275.19 o 
 -10   6   1     2432.03     2316.34    314.99 o 
  -8   6   1    14026.70    13676.17    494.45 o 
  -6   6   1    16269.44    16519.05    324.13 o 
  -4   6   1    36575.27    36710.32   1099.03 o 
  -2   6   1    98213.30    99331.63   1306.86 o 
   0   6   1    36034.71    34840.35    361.01 o 
   2   6   1    91877.04    91415.55   1211.12 o 
   4   6   1    36651.76    36724.12    569.61 o 
   6   6   1    23620.35    24292.39    485.39 o 
   8   6   1     6656.48     6679.21    320.04 o 
  10   6   1     1268.47     1256.77    229.46 o 
  -9   7   1     5670.73     5785.54    435.70 o 
  -7   7   1    12378.64    11856.32    360.37 o 
  -5   7   1    14015.87    14796.11    334.85 o 
  -3   7   1    36264.33    37604.15    655.64 o 
  -1   7   1    81591.98    81464.17    756.56 o 
   1   7   1    37678.59    36629.20    385.97 o 
   3   7   1    27074.59    25739.07    481.02 o 
   5   7   1    26806.71    26239.68    470.24 o 
   7   7   1    11817.28    12362.31    569.80 o 
   9   7   1     3528.24     3738.88    318.36 o 
 -10   8   1     1021.16     1229.60    293.53 o 
  -8   8   1     7497.70     6469.71    431.80 o 
  -6   8   1    11271.80    11173.75    519.72 o 
  -4   8   1    11451.72    12265.67    337.14 o 
  -2   8   1    51728.87    51035.07    653.17 o 
   0   8   1    50040.77    47870.92    598.08 o 
   2   8   1    14410.66    13773.91    534.85 o 
   4   8   1    11547.94    12395.45    414.37 o 
   6   8   1    18264.12    18073.46    572.15 o 
   8   8   1     4363.10     4527.45    293.12 o 
  10   8   1      870.03      686.17    245.98 o 
  -9   9   1     1301.65     1023.97    248.12 o 
  -7   9   1     4681.50     4328.63    446.30 o 
  -5   9   1     4107.32     4004.91    656.22 o 
  -3   9   1     2180.05     2116.60    167.55 o 
  -1   9   1    59626.39    58575.58    593.43 o 
   1   9   1    17003.70    16226.35    229.18 o 
   3   9   1      673.45      615.54    178.38 o 
   5   9   1     9961.89     9200.61    397.03 o 
   7   9   1     6108.95     5493.25    516.47 o 
   9   9   1      935.40      720.72    294.35 o 
  -8  10   1     1533.54     1575.87    279.08 o 
  -6  10   1     5029.74     5608.13    385.86 o 
  -4  10   1      685.96      572.11    129.59 o 
  -2  10   1     1617.42     1602.23     80.07 o 
   0  10   1    33715.86    32320.10    384.58 o 
   2  10   1     2212.74     2747.16    154.22 o 
   4  10   1      171.33       75.71    103.17 o 
   6  10   1     8981.40     9137.86    428.52 o 
   8  10   1      379.02      267.75    190.42 o 
  -9  11   1      529.72      796.56    246.25 o 
  -7  11   1      280.53      447.60    191.86 o 
  -5  11   1     1999.76     2119.31    255.59 o 
  -3  11   1      367.60      346.99    118.87 o 
  -1  11   1    12160.09    11836.30    209.88 o 
   1  11   1     6205.89     5911.26    151.32 o 
   3  11   1      330.15      375.26    112.08 o 
   5  11   1     2207.33     2525.28    657.05 o 
   7  11   1      306.65      297.20    190.26 o 
   9  11   1       24.30       54.28    187.66 o 
  -8  12   1      104.57      285.05    202.76 o 
  -6  12   1       41.24      362.98    180.87 o 
  -4  12   1       38.23      119.59    124.87 o 
  -2  12   1      737.42      741.62     98.07 o 
   0  12   1      335.27      335.35     72.34 o 
   2  12   1     2382.70     2514.26    150.16 o 
   4  12   1      434.09      476.04    139.71 o 
   6  12   1      679.28      537.92    205.31 o 
   8  12   1       40.37      -44.12    179.62 o 
  -7  13   1      239.09      260.48    218.20 o 
  -5  13   1      221.44      215.82    134.16 o 
  -3  13   1       97.73      -39.34     82.31 o 
  -1  13   1      123.04      158.72    161.31 o 
   1  13   1       61.13      153.31     81.96 o 
   3  13   1      252.36      218.04     90.88 o 
   5  13   1        5.69       91.71    151.72 o 
   7  13   1      231.68      559.50    272.15 o 
  -8  14   1       13.33      115.09    212.00 o 
  -6  14   1     1661.24     1247.15    261.49 o 
  -4  14   1      775.90      652.53    132.68 o 
  -2  14   1      952.51     1010.76    149.13 o 
   0  14   1     2803.01     2933.17    140.12 o 
   2  14   1       73.02      -22.90    128.66 o 
   4  14   1      449.89      368.86    142.04 o 
   6  14   1     1327.16     1416.30    333.74 o 
   8  14   1       63.84     -169.36    173.38 o 
  -7  15   1      481.53      516.92    239.43 o 
  -5  15   1     3074.95     3126.60    275.21 o 
  -3  15   1     2193.69     2576.92    204.38 o 
  -1  15   1     2555.73     2632.18    283.27 o 
   1  15   1     7188.41     7207.19    234.27 o 
   3  15   1     2055.50     1846.52    157.13 o 
   5  15   1     3747.08     3792.89    530.80 o 
   7  15   1     1124.23      985.12    289.40 o 
  -6  16   1     1564.68     1095.46    320.42 o 
  -4  16   1     7205.13     7005.62    332.54 o 
  -2  16   1     5803.74     5999.53    328.85 o 
   0  16   1    15856.03    16312.73    400.58 o 
   2  16   1     6535.74     6724.19    267.57 o 
   4  16   1     7147.39     7287.54    340.79 o 
   6  16   1     3251.32     3211.19    354.10 o 
  -5  17   1     2689.34     2502.49    231.88 o 
  -3  17   1    12391.32    12996.32    444.46 o 
  -1  17   1    12253.56    13441.37    684.86 o 
   1  17   1     9682.15    10130.94    525.74 o 
   3  17   1     8374.77     8063.58    335.72 o 
   5  17   1     4329.21     4620.16    336.10 o 
  -6  18   1     2813.12     3046.07    298.59 o 
  -4  18   1     4546.24     4555.28    287.24 o 
  -2  18   1    16550.34    16980.83    526.94 o 
   0  18   1    10539.02    10965.23    355.69 o 
   2  18   1     7289.58     7669.31    415.11 o 
   4  18   1     4773.45     4556.68    288.33 o 
  -5  19   1     2477.20     2447.68    247.60 o 
  -3  19   1     5223.26     5932.65    386.51 o 
  -1  19   1     9796.51    10137.72    517.20 o 
   1  19   1     7996.54     8955.52    507.81 o 
   3  19   1     3389.08     3533.62    671.26 o 
  -4  20   1     1312.97     1377.47    236.21 o 
  -2  20   1     3373.90     3628.27    319.46 o 
   0  20   1     8738.87     9311.95    608.37 o 
   2  20   1     2187.15     1917.11    255.25 o 
  -1  21   1     4293.35     5542.70    495.04 o 
   1  21   1     3048.44     3655.09    411.72 o 
 -10   0   2     9205.07     8935.22    470.62 o 
  -8   0   2    12199.29    12694.62    457.38 o 
  -6   0   2    26055.95    25714.45    600.37 o 
  -4   0   2    33143.16    32498.55    617.22 o 
  -2   0   2    53265.04    58645.59    904.40 o 
   2   0   2    12714.22    12286.59    400.08 o 
   4   0   2    36085.77    32851.21    649.72 o 
   6   0   2    48450.44    48609.05    970.12 o 
   8   0   2     8463.85     8993.71    403.94 o 
  10   0   2     1327.11     1434.70    260.99 o 
 -11   1   2     2078.49     1464.20    219.79 o 
  -9   1   2     8790.08     8717.43    285.69 o 
  -7   1   2    14784.80    14856.88    330.46 o 
  -5   1   2    16881.17    17430.92    492.64 o 
  -3   1   2    22610.96    22297.11    306.22 o 
  -1   1   2    59080.13    62973.26    775.73 o 
   1   1   2   206894.59   219575.89   3161.39 o 
   3   1   2     8249.89     7740.22    193.72 o 
   5   1   2    50896.26    48576.62    651.24 o 
   7   1   2    18171.80    17615.98    378.37 o 
   9   1   2     2061.25     1855.09    228.04 o 
 -10   2   2     4129.92     3707.35    279.12 o 
  -8   2   2     7351.11     7436.66    578.34 o 
  -6   2   2     9347.15     9665.13    240.60 o 
  -4   2   2    20599.31    19851.46    992.15 o 
  -2   2   2   212838.08   218709.84   1996.47 o 
   0   2   2   120383.42   125412.34   1297.71 o 
   2   2   2    12465.45    12965.77    235.95 o 
   4   2   2    29673.20    30303.08    505.96 o 
   6   2   2    13692.99    13981.27    388.89 o 
   8   2   2     3434.32     3768.01    247.22 o 
  10   2   2     1154.75      996.39    206.85 o 
 -11   3   2      188.18       46.34    153.71 o 
  -9   3   2     3193.05     3518.22    217.27 o 
  -7   3   2     5184.48     5503.87    324.14 o 
  -5   3   2     1856.65     1776.57    135.62 o 
  -3   3   2    65141.53    67066.78    753.72 o 
  -1   3   2    40537.79    42346.47    865.89 o 
   1   3   2    21299.25    21462.67    245.08 o 
   3   3   2    22932.51    21612.06    450.64 o 
   5   3   2    11493.27    11361.79    296.14 o 
   7   3   2     1261.21     1356.39    143.58 o 
   9   3   2     1214.45     1094.26    155.75 o 
 -10   4   2      547.24      583.28    162.94 o 
  -8   4   2     3128.83     3201.20    371.20 o 
  -6   4   2       65.09      -94.01     69.55 o 
  -4   4   2     2682.51     2660.39    125.42 o 
  -2   4   2    72720.63    74261.94    994.46 o 
   0   4   2     3399.92     3662.31     75.90 o 
   2   4   2      137.69      149.30     79.99 o 
   4   4   2    23204.84    23241.19    901.51 o 
   6   4   2      693.02      615.83    126.20 o 
   8   4   2     1244.28     1311.61    145.46 o 
  10   4   2      370.08      427.83    161.52 o 
  -9   5   2      415.01      606.62    156.63 o 
  -7   5   2     2873.11     2877.88    173.04 o 
  -5   5   2     1465.95     1708.30    220.12 o 
  -3   5   2    11946.43    12571.57    223.72 o 
  -1   5   2     1263.62     1338.28     62.59 o 
   1   5   2      578.04      790.81     48.84 o 
   3   5   2      513.88      594.52    128.27 o 
   5   5   2     2979.79     2865.09    173.55 o 
   7   5   2      170.15      284.00    101.86 o 
   9   5   2      411.69      393.95    151.33 o 
 -10   6   2       10.26       33.57    179.42 o 
  -8   6   2       17.09      222.83    217.24 o 
  -6   6   2      157.78       51.78     73.87 o 
  -4   6   2     1229.23     1387.96    228.81 o 
  -2   6   2     3683.05     3850.13    173.46 o 
   0   6   2      119.97      125.42     36.04 o 
   2   6   2     2739.99     2885.77    214.26 o 
   4   6   2     2511.59     2732.20    235.19 o 
   6   6   2      589.50      507.83    116.07 o 
   8   6   2      437.33      517.52    159.89 o 
  10   6   2       95.07       26.29    149.56 o 
  -9   7   2      421.44      688.69    213.18 o 
  -7   7   2      166.29      100.53    113.85 o 
  -5   7   2     2554.77     2594.74    150.00 o 
  -3   7   2     1011.47      923.59     68.94 o 
  -1   7   2     3025.35     3473.84    123.80 o 
   1   7   2     4606.64     4475.45    173.31 o 
   3   7   2      442.51      269.17    158.06 o 
   5   7   2       19.35      -75.80     75.33 o 
   7   7   2        5.67       41.64    136.75 o 
   9   7   2      242.48       66.39    241.37 o 
 -10   8   2      421.83      118.20    196.27 o 
  -8   8   2     2427.54     2444.10    292.45 o 
  -6   8   2       35.38       82.19    101.54 o 
  -4   8   2     1068.80     1017.45     74.88 o 
  -2   8   2    14265.76    13483.46    249.23 o 
   0   8   2     3238.16     3437.40    103.25 o 
   2   8   2     2112.65     1968.45    119.04 o 
   4   8   2     1634.96     1640.97    220.23 o 
   6   8   2      130.04       59.09    147.34 o 
   8   8   2      348.88      221.90    135.40 o 
  -9   9   2     2487.26     1476.22    710.16 o 
  -7   9   2     1730.86     1811.91    252.39 o 
  -5   9   2     1192.39     1381.72    201.98 o 
  -3   9   2    13885.12    13730.53    352.50 o 
  -1   9   2    21530.52    22224.19    286.60 o 
   1   9   2     8963.76     8919.06    161.75 o 
   3   9   2    11203.00    11400.90    315.28 o 
   5   9   2     4338.42     3620.07    297.74 o 
   7   9   2     3406.04     3046.68    957.65 o 
   9   9   2      650.27      383.79    259.01 o 
  -8  10   2     4983.22     4644.12    452.08 o 
  -6  10   2     9013.89     8602.02    409.32 o 
  -4  10   2    13222.05    13785.65    552.09 o 
  -2  10   2    21160.37    20580.95    277.81 o 
   0  10   2    37400.63    37187.79    427.30 o 
   2  10   2    27335.78    28512.51    415.86 o 
   4  10   2     8839.62     8738.94    370.77 o 
   6  10   2    10260.87    11116.59    515.27 o 
   8  10   2     2055.47     1720.22    276.77 o 
  -9  11   2     3610.24     3013.63    351.35 o 
  -7  11   2     6777.50     7000.49    462.28 o 
  -5  11   2    15766.29    15216.97    446.14 o 
  -3  11   2    12863.43    13052.60    412.83 o 
  -1  11   2    51014.45    50164.51    548.06 o 
   1  11   2    30338.41    29904.18    432.12 o 
   3  11   2    11852.17    11922.08    345.91 o 
   5  11   2    18171.36    17061.48    893.57 o 
   7  11   2    10489.79    10665.01    502.51 o 
   9  11   2     1377.92     1023.54    277.58 o 
  -8  12   2     5056.25     4774.18    470.98 o 
  -6  12   2    10566.51    10301.52    476.00 o 
  -4  12   2    15673.19    16102.18    450.49 o 
  -2  12   2    22695.35    22675.11    473.73 o 
   0  12   2    44654.06    44109.00    508.88 o 
   2  12   2    13218.81    13126.83    282.70 o 
   4  12   2    16154.89    15605.89    438.03 o 
   6  12   2    15807.95    16017.20   1722.99 o 
   8  12   2     3225.33     2629.82    333.88 o 
  -7  13   2     5425.68     5150.84    429.87 o 
  -5  13   2     6577.33     7280.51    374.56 o 
  -3  13   2    28087.90    27157.03    437.62 o 
  -1  13   2    30682.24    30304.44    399.26 o 
   1  13   2    13727.29    13573.13    288.50 o 
   3  13   2     8579.47     8480.81    279.64 o 
   5  13   2    16458.25    16730.39    611.32 o 
   7  13   2     4529.64     4671.61    406.54 o 
  -8  14   2     2902.64     2502.35    346.05 o 
  -6  14   2     2510.64     2158.71    292.98 o 
  -4  14   2     6174.87     6234.91    375.82 o 
  -2  14   2    33664.28    33975.19    511.78 o 
   0  14   2    10331.51    10282.16    321.28 o 
   2  14   2     3527.84     3785.75    331.16 o 
   4  14   2    14876.87    15389.94    478.73 o 
   6  14   2     4166.62     4463.56    387.50 o 
   8  14   2     1145.01     1311.33    290.30 o 
  -7  15   2     1930.57     2446.83    329.25 o 
  -5  15   2      994.67      741.61    182.05 o 
  -3  15   2    12954.65    12442.11    353.84 o 
  -1  15   2    17234.51    17096.32    339.56 o 
   1  15   2      142.18      177.73     92.83 o 
   3  15   2     8054.45     8257.27    306.38 o 
   5  15   2     4213.44     4210.00    424.16 o 
   7  15   2      960.80      962.92    258.10 o 
  -6  16   2      407.51      252.98    365.06 o 
  -4  16   2     1634.49     1879.55    291.80 o 
  -2  16   2     6373.23     6260.69    293.48 o 
   0  16   2      206.65      150.44    109.11 o 
   2  16   2     1544.05     1890.35    307.72 o 
   4  16   2     4952.71     5331.06    292.90 o 
   6  16   2     1094.43     1642.48    294.04 o 
  -5  17   2      168.36      173.69    134.42 o 
  -3  17   2     2526.88     2482.64    213.50 o 
  -1  17   2      183.17      277.15    141.58 o 
   1  17   2      686.91      628.24    137.21 o 
   3  17   2      907.55     1006.20    189.03 o 
   5  17   2     1315.82     1459.47    218.55 o 
  -6  18   2      484.00      317.90    185.35 o 
  -4  18   2       55.51       77.51    130.23 o 
  -2  18   2      251.04      296.75    155.91 o 
   0  18   2     1362.34     1062.30    230.40 o 
   2  18   2       30.31      -43.92    115.88 o 
   4  18   2      192.49      206.48    147.78 o 
  -5  19   2      210.95      450.13    164.10 o 
  -3  19   2      126.15      491.49    177.42 o 
  -1  19   2      533.60      402.19    164.74 o 
   1  19   2      286.93      266.09    147.68 o 
   3  19   2      213.61       61.55    147.34 o 
  -4  20   2       37.33     -243.20    303.89 o 
  -2  20   2      625.71      893.55    202.58 o 
   0  20   2       12.04      -99.50    141.06 o 
   2  20   2      387.70      406.61    172.48 o 
  -1  21   2     1949.40     2013.64    528.04 o 
   1  21   2      857.71      998.57    269.15 o 
 -11   1   3       73.14      328.98    272.67 o 
  -9   1   3       81.93      175.23    119.61 o 
  -7   1   3       19.56      -25.14    199.15 o 
  -5   1   3     4820.26     4805.47    155.75 o 
  -3   1   3    11464.79    12814.86    210.09 o 
  -1   1   3    17606.81    18490.71    645.02 o 
   1   1   3     1574.58     1630.93    102.76 o 
   3   1   3     1401.06     1669.94    110.14 o 
   5   1   3     1398.66     1593.79    121.99 o 
   7   1   3      411.08      364.11    153.99 o 
   9   1   3        4.52       15.06    114.55 o 
 -10   2   3      160.28      191.75    123.68 o 
  -8   2   3      119.33       37.85     99.16 o 
  -6   2   3     6261.39     6288.63    313.06 o 
  -4   2   3     7510.15     7347.49    298.38 o 
  -2   2   3     7483.81     8253.87    194.20 o 
   0   2   3    26515.36    28126.49    342.70 o 
   2   2   3      497.02      503.45     61.93 o 
   4   2   3     5586.65     5459.56    366.02 o 
   6   2   3     6072.42     6039.64    215.81 o 
   8   2   3      103.54       65.27    105.31 o 
  10   2   3      270.23      400.96    246.95 o 
 -11   3   3     1103.08      969.53    274.62 o 
  -9   3   3      587.26      607.80    171.56 o 
  -7   3   3     2405.47     2549.35    164.58 o 
  -5   3   3     7335.03     7006.99    183.66 o 
  -3   3   3    35410.27    36673.46    453.72 o 
  -1   3   3    24967.75    25244.53    328.75 o 
   1   3   3     4585.08     4745.82    118.17 o 
   3   3   3     8047.95     7780.59    233.02 o 
   5   3   3    23677.35    23777.34    469.70 o 
   7   3   3     2845.61     3056.02    223.99 o 
   9   3   3      659.62      595.02    158.85 o 
 -10   4   3     2935.53     2773.18    261.07 o 
  -8   4   3     7644.53     7673.29    255.04 o 
  -6   4   3    11096.36    11008.54    256.63 o 
  -4   4   3    40722.87    42327.16    537.37 o 
  -2   4   3   106029.94   109194.55   1191.61 o 
   0   4   3    23911.51    22620.56    242.43 o 
   2   4   3     4769.06     4558.92    152.86 o 
   4   4   3    40480.29    37216.31    595.60 o 
   6   4   3    14123.15    13556.37    399.48 o 
   8   4   3     2667.27     2602.22    349.11 o 
  10   4   3     1550.98     1323.28    207.70 o 
  -9   5   3     7146.88     7507.26    707.37 o 
  -7   5   3     7608.27     7993.16    678.12 o 
  -5   5   3    17688.38    18233.10    313.38 o 
  -3   5   3   111498.11   111678.28   1247.26 o 
  -1   5   3    72525.26    72385.44    660.91 o 
   1   5   3      563.01      474.68     44.69 o 
   3   5   3    81518.86    79685.43   1058.41 o 
   5   5   3    39116.60    38071.29    642.21 o 
   7   5   3     8477.40     7636.18    378.54 o 
   9   5   3     3592.15     3285.88    269.30 o 
 -10   6   3     3522.26     3299.48    416.57 o 
  -8   6   3    14281.29    13621.04    414.29 o 
  -6   6   3     9024.59     9132.69    371.56 o 
  -4   6   3    67079.60    68251.31    839.94 o 
  -2   6   3   143416.72   140193.27   2044.04 o 
   0   6   3     2475.89     2332.74     78.51 o 
   2   6   3    37379.23    37160.12    537.46 o 
   4   6   3    68255.62    66193.60    935.64 o 
   6   6   3    16234.06    16086.33    390.46 o 
   8   6   3     4795.77     4828.10    298.62 o 
  10   6   3     2611.23     2876.90    279.72 o 
  -9   7   3     5002.20     5297.10    556.07 o 
  -7   7   3     7464.11     7170.54    431.02 o 
  -5   7   3    17747.01    17505.88    312.34 o 
  -3   7   3    89210.63    88171.95   1030.18 o 
  -1   7   3    54169.38    53650.96    530.40 o 
   1   7   3     5308.59     5160.49    110.41 o 
   3   7   3    66886.81    63173.28   1026.69 o 
   5   7   3    28816.89    30180.60    783.20 o 
   7   7   3     7487.21     6777.34    612.40 o 
   9   7   3     2569.20     2388.41    241.46 o 
 -10   8   3     2080.32     2242.76    369.91 o 
  -8   8   3     4919.28     4348.64    368.51 o 
  -6   8   3     6593.04     6785.02    247.68 o 
  -4   8   3    15885.82    15566.35    304.09 o 
  -2   8   3    31229.63    30878.03    468.51 o 
   0   8   3    44388.21    43696.26    459.69 o 
   2   8   3    15565.36    15924.64    298.56 o 
   4   8   3    16918.79    17297.10    327.71 o 
   6   8   3     9913.83     9897.23    655.13 o 
   8   8   3     1215.40     1220.69    185.05 o 
  -9   9   3     1634.62     1716.64    440.96 o 
  -7   9   3     1896.46     1790.23    252.60 o 
  -5   9   3     7992.59     8223.26    447.63 o 
  -3   9   3    10783.96    10877.42    226.71 o 
  -1   9   3    30006.01    29466.43    350.81 o 
   1   9   3    16088.58    15413.87    225.92 o 
   3   9   3     3807.66     3882.79    259.70 o 
   5   9   3     9790.52    10054.10    491.20 o 
   7   9   3     2835.74     2886.38    300.36 o 
   9   9   3      263.73       72.70    143.76 o 
  -8  10   3      720.06      552.58    222.59 o 
  -6  10   3      568.44      669.03    195.02 o 
  -4  10   3     3086.79     3352.00    236.54 o 
  -2  10   3     3358.15     3170.64    193.52 o 
   0  10   3    13388.53    13547.09    219.06 o 
   2  10   3     4812.68     4832.28    193.38 o 
   4  10   3     1786.26     1818.34    222.95 o 
   6  10   3     4922.34     5439.27    603.02 o 
   8  10   3       43.99      104.57    171.04 o 
  -9  11   3     1064.16     1124.04    260.26 o 
  -7  11   3       39.03      256.97    177.30 o 
  -5  11   3     3191.07     2995.15    248.27 o 
  -3  11   3     1897.75     2168.90    190.97 o 
  -1  11   3     3515.62     3792.24    169.70 o 
   1  11   3      703.08      699.81     89.24 o 
   3  11   3     2467.77     2616.98    238.71 o 
   5  11   3     1653.46     1604.13    386.46 o 
   7  11   3      665.18      290.32    185.23 o 
  -8  12   3      729.00      609.29    230.30 o 
  -6  12   3      190.02      123.45    172.22 o 
  -4  12   3     1113.33     1072.94    174.33 o 
  -2  12   3       14.03      101.07     60.65 o 
   0  12   3      392.82      418.94    102.92 o 
   2  12   3     1755.80     1950.99    221.87 o 
   4  12   3      808.43      683.80    180.72 o 
   6  12   3       70.01      416.24    262.72 o 
   8  12   3        3.79      -16.76    179.94 o 
  -7  13   3        8.19     -148.24    164.45 o 
  -5  13   3      355.80      367.94    212.51 o 
  -3  13   3     1498.93     1628.09    219.62 o 
  -1  13   3      256.80      234.19     80.94 o 
   1  13   3     1242.74     1314.76    122.71 o 
   3  13   3      880.29     1195.11    188.34 o 
   5  13   3      284.59      349.16    177.38 o 
   7  13   3      194.10      156.35    192.07 o 
  -8  14   3       40.60      346.61    351.84 o 
  -6  14   3     1508.66     1500.92    479.33 o 
  -4  14   3     1860.09     1955.96    180.73 o 
  -2  14   3       63.43      185.06    133.18 o 
   0  14   3     3185.34     3325.18    210.97 o 
   2  14   3      103.25       87.54    104.93 o 
   4  14   3      452.01      533.73    180.08 o 
   6  14   3     1225.17     1206.25    244.24 o 
  -7  15   3      649.89      619.52    232.86 o 
  -5  15   3     4024.55     4114.49    307.09 o 
  -3  15   3     6214.32     6424.09    320.38 o 
  -1  15   3     1211.06     1559.73    138.64 o 
   1  15   3     4981.06     4627.05    218.83 o 
   3  15   3     2004.34     2030.95    162.58 o 
   5  15   3     3154.53     3575.72    339.93 o 
   7  15   3     1219.13     1094.18    266.08 o 
  -6  16   3     1704.38     1656.02    240.64 o 
  -4  16   3    10084.83    10272.97    504.99 o 
  -2  16   3    12387.86    13331.81    369.48 o 
   0  16   3     1970.62     2071.57    209.32 o 
   2  16   3     5914.49     5875.18    309.30 o 
   4  16   3     5956.55     6157.20    311.98 o 
   6  16   3     2878.86     2780.08    336.03 o 
  -5  17   3     3478.24     3832.88    316.34 o 
  -3  17   3    16588.52    17034.97    597.05 o 
  -1  17   3    10004.03     9144.67    437.40 o 
   1  17   3     7788.97     7891.24    554.39 o 
   3  17   3     8879.75     9943.36    309.02 o 
   5  17   3     5673.23     5046.39    479.64 o 
  -6  18   3     1634.57     1565.51    211.05 o 
  -4  18   3     6133.21     6034.53    327.47 o 
  -2  18   3    14070.99    15780.10   1324.23 o 
   0  18   3     8503.81     9046.83    445.15 o 
   2  18   3     7910.21     8233.13    363.67 o 
   4  18   3     8703.40     8739.72    388.41 o 
  -5  19   3     2218.17     2351.37    243.59 o 
  -3  19   3     7180.83     7559.18    514.19 o 
  -1  19   3     8340.85     8304.62    660.43 o 
   1  19   3     6088.63     5979.78    656.10 o 
   3  19   3     6006.46     5991.64    392.58 o 
  -4  20   3     2087.25     1932.11    272.26 o 
  -2  20   3     4416.01     4954.01    359.65 o 
   0  20   3     4408.64     5203.97    469.05 o 
   2  20   3     3378.62     3852.92    926.31 o 
  -1  21   3     2325.29     2211.40    262.34 o 
   1  21   3     3104.54     4268.48    441.82 o 
 -10   0   4     7409.81     7455.24    456.90 o 
  -8   0   4     5044.89     5036.68    333.89 o 
  -6   0   4    28480.61    27557.20    626.37 o 
  -4   0   4    95356.08    95855.36   1514.16 o 
  -2   0   4   133398.17   136718.14   2007.40 o 
   2   0   4    66221.25    68592.32   1580.84 o 
   4   0   4    20630.84    21023.93    715.43 o 
   6   0   4    15637.43    15591.01    501.91 o 
   8   0   4     4711.61     5037.65    362.77 o 
  10   0   4     2434.86     3198.99    344.72 o 
 -11   1   4     2161.68     2265.56    337.46 o 
  -9   1   4     9972.14    10946.39    313.68 o 
  -7   1   4     9745.80     9505.66    353.02 o 
  -5   1   4    44612.94    44111.50    585.54 o 
  -3   1   4   132662.44   136470.28   1440.03 o 
  -1   1   4    86312.43    89270.04    846.44 o 
   1   1   4   154447.92   156007.67   2320.09 o 
   3   1   4    58997.19    58352.88   1014.25 o 
   5   1   4    24715.71    24439.95    480.36 o 
   7   1   4     7433.62     7248.60    251.66 o 
   9   1   4     3895.44     4230.67    396.83 o 
 -10   2   4     3687.56     4061.21    248.15 o 
  -8   2   4     5008.11     5359.72    244.16 o 
  -6   2   4     9456.75     9654.66    515.87 o 
  -4   2   4    44924.93    45091.64    566.27 o 
  -2   2   4      491.37      707.69     61.90 o 
   0   2   4     4218.78     4172.12    121.05 o 
   2   2   4    51915.32    53708.75    908.01 o 
   4   2   4    50155.50    49626.60    753.10 o 
   6   2   4     6473.37     6448.12    236.53 o 
   8   2   4     2494.42     2778.63    197.96 o 
  10   2   4     1767.18     1394.19    220.12 o 
 -11   3   4      688.47      633.22    340.48 o 
  -9   3   4     4000.56     3809.58    513.10 o 
  -7   3   4     3913.92     4202.87    199.50 o 
  -5   3   4     1842.72     1778.68    203.58 o 
  -3   3   4    19625.53    18892.75    308.88 o 
  -1   3   4    17361.41    18228.48    267.84 o 
   1   3   4     7618.22     7923.19    153.22 o 
   3   3   4    49696.80    47813.73   1441.94 o 
   5   3   4    14058.14    13466.31    687.39 o 
   7   3   4      965.95     1000.79    132.18 o 
   9   3   4     1715.47     2107.05    289.25 o 
 -10   4   4      696.55      753.61    260.90 o 
  -8   4   4      785.23      817.40    126.87 o 
  -6   4   4     1510.10     1656.79    123.65 o 
  -4   4   4     3349.42     3204.10    119.88 o 
  -2   4   4    66977.11    66940.28    779.39 o 
   0   4   4     1020.04     1166.83     81.68 o 
   2   4   4     7716.23     7893.16    190.63 o 
   4   4   4    20084.52    20294.98    428.37 o 
   6   4   4      698.29      713.97    131.47 o 
   8   4   4      117.04      108.48    106.01 o 
  10   4   4      544.81      250.10    161.42 o 
  -9   5   4      289.36       87.18    158.50 o 
  -7   5   4      620.91      824.87    171.26 o 
  -5   5   4       50.31        4.11     82.77 o 
  -3   5   4    16116.50    16870.46    248.98 o 
  -1   5   4     4069.85     3833.74    179.36 o 
   1   5   4      680.28     1036.03     61.93 o 
   3   5   4      748.06      574.10    104.05 o 
   5   5   4     2319.42     2428.07    173.47 o 
   7   5   4       60.46      174.44    116.27 o 
   9   5   4      549.00      506.10    161.48 o 
 -10   6   4        4.81       18.51    185.10 o 
  -8   6   4       95.72      258.40    231.35 o 
  -6   6   4      853.97      980.10    102.89 o 
  -4   6   4     3332.12     3412.19    226.48 o 
  -2   6   4     4619.86     5253.35    147.39 o 
   0   6   4      160.02       71.86     34.03 o 
   2   6   4       71.82      -19.40     62.88 o 
   4   6   4     2223.17     2458.64    312.82 o 
   6   6   4       63.61      -22.83     95.99 o 
   8   6   4       49.25       87.59    142.48 o 
  -9   7   4      196.81      219.06    195.82 o 
  -7   7   4       45.25     -156.47    129.97 o 
  -5   7   4        8.84      -13.38     59.04 o 
  -3   7   4     4425.36     4328.25    154.77 o 
  -1   7   4     2319.40     2454.18    101.96 o 
   1   7   4     4811.73     5175.78    116.44 o 
   3   7   4     3668.62     3912.30    257.58 o 
   5   7   4      323.21      398.54    414.54 o 
   7   7   4       74.93      -37.56    136.67 o 
   9   7   4       18.67       23.65    138.88 o 
 -10   8   4      417.77      528.34    221.48 o 
  -8   8   4     2131.06     1916.57    316.29 o 
  -6   8   4       47.16     -129.31    146.36 o 
  -4   8   4      270.21      617.20     83.90 o 
  -2   8   4     6954.09     6707.51    131.70 o 
   0   8   4      295.59      455.42     52.62 o 
   2   8   4     1741.77     1754.61     87.94 o 
   4   8   4     3250.57     3374.83    159.51 o 
   6   8   4      132.67      -70.43    134.61 o 
   8   8   4      223.61      354.24    314.58 o 
  -9   9   4     1889.56     2233.44    348.55 o 
  -7   9   4     2415.67     2534.02    287.95 o 
  -5   9   4     3060.69     3144.02    233.13 o 
  -3   9   4    17275.58    16355.18    304.50 o 
  -1   9   4    11316.05    11175.82    188.96 o 
   1   9   4     3761.04     3820.10    134.01 o 
   3   9   4    23217.62    23650.98    588.79 o 
   5   9   4     4780.74     3990.99    466.64 o 
   7   9   4     1521.65     1543.49    386.36 o 
   9   9   4      638.56      639.95    177.96 o 
  -8  10   4     4414.58     4153.07    376.17 o 
  -6  10   4     7177.54     6835.71    857.94 o 
  -4  10   4    16886.97    16235.18    433.19 o 
  -2  10   4    11782.09    11747.10    265.94 o 
   0  10   4    13425.36    12918.26    214.55 o 
   2  10   4    21320.71    19828.07    399.02 o 
   4  10   4    11664.22    11927.38    754.07 o 
   6  10   4     3907.20     4095.13    584.60 o 
   8  10   4     2570.85     2283.83    298.55 o 
  -9  11   4     2263.73     2353.39    334.25 o 
  -7  11   4     5679.56     5608.39    914.27 o 
  -5  11   4    30171.39    29158.79    840.49 o 
  -3  11   4    25646.24    25066.45    449.99 o 
  -1  11   4    16092.08    16311.82    255.21 o 
   1  11   4    37180.06    36514.52    464.53 o 
   3  11   4    23566.47    22360.01    632.74 o 
   5  11   4    10580.47    10508.39    581.35 o 
   7  11   4     4005.11     3996.41    373.23 o 
  -8  12   4     2643.21     2538.52    327.97 o 
  -6  12   4    13696.80    14839.21    567.64 o 
  -4  12   4    30083.89    29542.54    640.12 o 
  -2  12   4    27835.91    26982.04    359.35 o 
   0  12   4    32637.87    31487.29    402.77 o 
   2  12   4    24780.62    23977.38    536.41 o 
   4  12   4    15834.01    16493.81    725.18 o 
   6  12   4     7811.27     8945.53    446.82 o 
   8  12   4     2173.24     2377.64    323.48 o 
  -7  13   4     2890.20     3201.46    349.32 o 
  -5  13   4    12824.67    13399.23    444.52 o 
  -3  13   4    25096.66    25259.36    498.02 o 
  -1  13   4    18925.81    18363.20    294.31 o 
   1  13   4    11091.27    11604.60    270.18 o 
   3  13   4    14611.36    15208.00    372.18 o 
   5  13   4    15623.08    15162.86    618.66 o 
   7  13   4     2421.13     2347.82    318.25 o 
  -8  14   4     1666.72     2075.26    340.23 o 
  -6  14   4     2874.66     2349.25    256.33 o 
  -4  14   4     9750.14     9571.14    351.09 o 
  -2  14   4    17168.67    18021.19    404.62 o 
   0  14   4     6719.54     6683.12    285.71 o 
   2  14   4     6426.08     6732.74    304.65 o 
   4  14   4    18916.64    19120.19    610.50 o 
   6  14   4     3748.98     3504.28    356.46 o 
  -7  15   4     1030.75     1156.32    278.08 o 
  -5  15   4     2277.29     2243.03    206.51 o 
  -3  15   4     8478.27     8450.33    355.85 o 
  -1  15   4     3303.30     3508.96    212.25 o 
   1  15   4      283.98      491.98    107.15 o 
   3  15   4    10133.46    11290.68    632.54 o 
   5  15   4     5399.72     4540.38    377.03 o 
   7  15   4      251.59       75.04    210.50 o 
  -6  16   4      808.78      457.00    348.80 o 
  -4  16   4     2859.85     2613.89    219.90 o 
  -2  16   4     9408.39     9287.54    310.33 o 
   0  16   4      170.91       32.99     99.92 o 
   2  16   4     2120.96     2479.66    175.28 o 
   4  16   4     5303.43     5354.40    381.79 o 
   6  16   4      199.87      205.78    191.98 o 
  -5  17   4      704.85      943.35    166.91 o 
  -3  17   4     5010.50     4726.13    290.50 o 
  -1  17   4      901.77     1164.49    545.83 o 
   1  17   4      156.43      208.85    119.51 o 
   3  17   4     1445.21     1651.04    188.45 o 
   5  17   4      339.52      531.48    182.72 o 
  -6  18   4      332.30      428.22    162.07 o 
  -4  18   4     1030.41     1018.75    178.91 o 
  -2  18   4      538.38      664.00    182.69 o 
   0  18   4      146.81      132.07    138.59 o 
   2  18   4      576.05      448.30    195.61 o 
   4  18   4      155.89       83.83    189.51 o 
  -5  19   4      241.43      468.65    163.48 o 
  -3  19   4        2.00     -162.49    141.24 o 
  -1  19   4      124.23       89.89    153.49 o 
   1  19   4      297.88      511.75    166.16 o 
   3  19   4        9.06     -180.37    141.90 o 
  -2  20   4      649.26      710.85    192.25 o 
   0  20   4      121.13      177.67    246.14 o 
   2  20   4      158.76      205.28    208.80 o 
  -1  21   4     1236.43     1782.91    886.69 o 
 -11   1   5      274.83      377.33    146.92 o 
  -9   1   5       40.04      114.80    238.86 o 
  -7   1   5       94.36      134.65    109.08 o 
  -5   1   5     7822.83     7662.38    419.82 o 
  -3   1   5     1790.45     1985.57     95.41 o 
  -1   1   5     7255.14     8123.99    132.86 o 
   1   1   5    15201.45    15889.95    357.85 o 
   3   1   5       51.65       14.67     75.63 o 
   5   1   5      435.69      683.97    129.85 o 
   7   1   5      439.50      310.68    106.49 o 
   9   1   5       27.50      -44.13    110.27 o 
 -10   2   5      909.30      861.32    153.51 o 
  -8   2   5       33.13       19.80    102.82 o 
  -6   2   5     9490.91     9487.47    237.53 o 
  -4   2   5    14881.90    15028.68    449.43 o 
  -2   2   5    14886.29    16269.60    267.75 o 
   0   2   5    24371.24    23964.06    377.28 o 
   2   2   5     5975.17     5598.29    211.44 o 
   4   2   5     1250.05     1305.43    125.67 o 
   6   2   5     3711.58     3698.55    231.38 o 
   8   2   5      778.14      935.73    179.32 o 
  10   2   5      295.60      189.55    162.20 o 
 -11   3   5     1424.79     1558.71    283.54 o 
  -9   3   5      165.45      149.10    108.94 o 
  -7   3   5     1445.10     1331.45    132.00 o 
  -5   3   5    28172.66    28845.84    430.33 o 
  -3   3   5     5793.24     5606.47    194.61 o 
  -1   3   5    15776.19    16075.70    281.29 o 
   1   3   5    12749.58    12833.00    571.48 o 
   3   3   5    10463.80     9675.30    244.78 o 
   5   3   5     9084.04     8577.52    646.11 o 
   7   3   5     2914.88     2952.32    211.72 o 
   9   3   5      988.31     1033.77    224.02 o 
 -10   4   5     2931.75     3011.89    376.85 o 
  -8   4   5     2565.80     2453.57    173.34 o 
  -6   4   5    12206.92    12737.98    277.11 o 
  -4   4   5    59002.07    60811.59    727.69 o 
  -2   4   5    65788.54    65815.16    779.42 o 
   0   4   5     6381.92     5857.96    119.72 o 
   2   4   5    22839.24    21317.90    371.57 o 
   4   4   5    37338.70    37129.84    618.88 o 
   6   4   5     8957.44     9458.49    345.65 o 
   8   4   5     2727.38     2447.44    229.47 o 
  -9   5   5     3130.58     3070.61    756.83 o 
  -7   5   5     9937.70     9690.66    399.84 o 
  -5   5   5    27472.96    29416.45    433.98 o 
  -3   5   5   122440.33   127401.66   1484.26 o 
  -1   5   5    46544.08    47778.58    465.59 o 
   1   5   5    13083.72    12825.61    223.09 o 
   3   5   5    76089.24    76600.01   1050.92 o 
   5   5   5    22200.68    21634.07    560.29 o 
   7   5   5     2432.40     2576.68    411.63 o 
   9   5   5     4057.61     4000.77    525.98 o 
 -10   6   5     2988.62     2561.11    323.34 o 
  -8   6   5    11126.95    11436.11    756.00 o 
  -6   6   5    12158.79    12069.24    301.63 o 
  -4   6   5    57680.83    56552.84    626.90 o 
  -2   6   5    81745.63    81815.11    963.91 o 
   0   6   5    29361.98    28231.12    316.44 o 
   2   6   5    44334.59    42026.33    624.78 o 
   4   6   5    55097.13    53370.75    811.51 o 
   6   6   5     3832.97     4132.67    240.59 o 
   8   6   5     5227.31     4855.63    308.53 o 
  -9   7   5     3138.45     3322.01    894.86 o 
  -7   7   5    13982.04    14108.42    417.42 o 
  -5   7   5    30958.94    30875.21    446.82 o 
  -3   7   5    49358.43    50739.01    668.48 o 
  -1   7   5    36957.52    37143.89    398.30 o 
   1   7   5    28215.96    26999.42    344.63 o 
   3   7   5    70124.26    68041.14    954.38 o 
   5   7   5    10419.95    10096.11    294.54 o 
   7   7   5     4171.26     4066.18    421.75 o 
   9   7   5     3446.81     3973.23    405.50 o 
 -10   8   5     2118.65     2031.66    303.02 o 
  -8   8   5     2032.26     2364.65    361.01 o 
  -6   8   5     9428.51     9797.17    295.87 o 
  -4   8   5    37475.65    36146.77    445.97 o 
  -2   8   5     8531.71     8088.37    143.93 o 
   0   8   5    14367.16    14218.75    235.58 o 
   2   8   5    38735.82    37466.82    509.75 o 
   4   8   5    14599.27    14905.74    523.34 o 
   6   8   5     5501.19     6457.22    410.58 o 
   8   8   5     3296.14     3257.83    707.97 o 
  -9   9   5      952.86      756.48    230.96 o 
  -7   9   5     2405.05     2175.35    276.58 o 
  -5   9   5    22450.03    22684.33    424.65 o 
  -3   9   5     9289.42     8530.42    219.36 o 
  -1   9   5      468.04      480.44     64.64 o 
   1   9   5    27816.08    27377.86    341.92 o 
   3   9   5    16291.38    15641.36    318.04 o 
   5   9   5     4482.09     4161.93    327.82 o 
   7   9   5     3463.98     3712.65    343.95 o 
   9   9   5      824.06      721.07    184.87 o 
  -8  10   5      241.83      -19.58    271.41 o 
  -6  10   5     1062.68     1344.46    304.70 o 
  -4  10   5    10233.76    10779.22    337.78 o 
  -2  10   5      126.66       63.61     50.48 o 
   0  10   5     8470.90     7942.59    166.72 o 
   2  10   5    10100.55    10000.32    204.09 o 
   4  10   5     1179.12     1070.20    231.48 o 
   6  10   5     1082.77     1160.82    308.77 o 
   8  10   5      804.90     1053.77    250.67 o 
  -9  11   5      660.31      612.03    236.81 o 
  -7  11   5      433.81      450.18    194.02 o 
  -5  11   5     2471.21     2365.00    229.71 o 
  -3  11   5     1471.39     1732.16    117.06 o 
  -1  11   5       57.64       57.03     84.37 o 
   1  11   5     4581.17     4418.30    145.71 o 
   3  11   5     5214.87     5916.55    403.70 o 
   5  11   5       22.73       22.67    138.53 o 
   7  11   5      217.34      -58.19    156.81 o 
  -8  12   5      704.62      740.62    239.88 o 
  -6  12   5      608.05      534.01    166.02 o 
  -4  12   5     2531.79     2691.33    307.01 o 
  -2  12   5      623.99      637.54     78.67 o 
   0  12   5      319.15      244.78     69.74 o 
   2  12   5     1625.09     1974.77    144.02 o 
   4  12   5      536.06      338.26    319.84 o 
   6  12   5      313.79      359.79    190.42 o 
   8  12   5       16.66       -2.47    186.17 o 
  -7  13   5      123.57      138.48    232.90 o 
  -5  13   5     1404.13      876.73    187.37 o 
  -3  13   5      722.83      894.76    159.57 o 
  -1  13   5       25.19      -14.88     66.00 o 
   1  13   5      632.70      665.55    103.30 o 
   3  13   5     1490.45     1543.31    156.40 o 
   5  13   5      196.95      232.65    157.55 o 
   7  13   5      191.34      -22.44    182.30 o 
  -8  14   5       14.67       88.81    339.66 o 
  -6  14   5      968.11      916.32    196.19 o 
  -4  14   5     2398.80     2716.44    383.06 o 
  -2  14   5      274.00      239.41    109.94 o 
   0  14   5     1162.46     1218.81    122.38 o 
   2  14   5      848.04      996.55    232.35 o 
   4  14   5      167.41      171.28    199.10 o 
   6  14   5      606.34      173.84    183.96 o 
  -7  15   5      597.95      187.39    210.88 o 
  -5  15   5     3148.07     2934.21    230.45 o 
  -3  15   5     5874.64     5703.30    291.48 o 
  -1  15   5     3953.57     3834.18    275.10 o 
   1  15   5     4991.07     5138.71    224.43 o 
   3  15   5     2616.08     2675.76    207.79 o 
   5  15   5     1875.20     2530.94    734.80 o 
  -6  16   5     2445.80     2520.56    273.91 o 
  -4  16   5     5101.41     5263.73    292.66 o 
  -2  16   5    14122.53    13896.40    374.42 o 
   0  16   5     3127.10     3530.46    470.50 o 
   2  16   5     9343.03    10089.85    324.13 o 
   4  16   5     5453.83     5487.92    343.12 o 
   6  16   5     1487.10     1309.10    275.43 o 
  -5  17   5     4270.58     4187.04    282.51 o 
  -3  17   5    15995.03    16112.53    426.32 o 
  -1  17   5     8003.55     9008.51    384.08 o 
   1  17   5     6169.52     6201.21    846.87 o 
   3  17   5    11400.41    11293.93    366.97 o 
   5  17   5     4654.07     5317.51    452.32 o 
  -6  18   5     3322.74     3159.14    317.26 o 
  -4  18   5     7796.62     8182.30    359.32 o 
  -2  18   5     8592.84     8771.34    418.33 o 
   0  18   5     4049.37     4313.73    314.10 o 
   2  18   5    10066.38    10638.49    360.61 o 
   4  18   5     7710.95     8966.75    808.23 o 
  -5  19   5     3900.58     3826.72    430.86 o 
  -3  19   5     4175.39     4036.96    949.90 o 
  -1  19   5     4398.48     4414.33    419.14 o 
   1  19   5     6854.11     7096.21    494.09 o 
   3  19   5     7252.48     7852.70    679.46 o 
  -2  20   5     1476.86     1837.38    502.27 o 
   0  20   5     3755.10     3950.07    522.49 o 
   2  20   5     7315.98     8024.27    560.00 o 
 -10   0   6     3588.60     3593.54    335.09 o 
  -8   0   6     6064.92     6510.64    355.79 o 
  -6   0   6    41192.07    41287.41    836.04 o 
  -4   0   6    18352.06    18086.61    425.12 o 
  -2   0   6     5493.69     5396.23    174.77 o 
   0   0   6    41923.90    42464.80   1059.19 o 
   2   0   6   236768.36   240700.61   5080.98 o 
   4   0   6    29815.52    30590.81    965.79 o 
   6   0   6     7812.55     6838.99    332.20 o 
   8   0   6     7490.77     7144.23    439.08 o 
 -11   1   6     2203.33     2627.59    256.13 o 
  -9   1   6     7312.50     7379.13    273.42 o 
  -7   1   6    10649.30    11167.99    533.08 o 
  -5   1   6    64725.16    65410.51    937.74 o 
  -3   1   6    56941.94    58199.53   1049.32 o 
  -1   1   6    19856.43    18953.67    241.50 o 
   1   1   6   163528.02   166148.38   2050.29 o 
   3   1   6    54433.09    56554.84   1028.18 o 
   5   1   6    10527.34    10859.22    319.21 o 
   7   1   6     6850.99     7409.71    270.07 o 
   9   1   6     4123.23     4582.85    717.60 o 
 -10   2   6     1407.72     1537.68    207.02 o 
  -8   2   6     7250.06     6866.31    306.08 o 
  -6   2   6    23811.95    23542.85    515.39 o 
  -4   2   6    29420.67    28756.21    544.04 o 
  -2   2   6    22260.45    21494.13    345.98 o 
   0   2   6    26119.18    25854.18    414.37 o 
   2   2   6    80446.36    81057.30   1343.47 o 
   4   2   6    12803.59    12356.09    511.78 o 
   6   2   6     1902.55     1912.78    211.26 o 
   8   2   6     5033.62     4891.26    414.89 o 
 -11   3   6      507.30      755.74    240.90 o 
  -9   3   6     2909.91     2916.47    199.09 o 
  -7   3   6     6429.79     6152.18    221.76 o 
  -5   3   6    19781.32    20420.17    344.14 o 
  -3   3   6    24489.73    24732.43    322.82 o 
  -1   3   6     8761.52     8157.73    174.65 o 
   1   3   6    26867.31    27502.15    552.34 o 
   3   3   6    13935.01    12699.25    297.22 o 
   5   3   6     3260.21     3780.58    222.69 o 
   7   3   6     1730.27     1741.34    165.26 o 
   9   3   6     2224.40     2387.71    543.53 o 
 -10   4   6      225.57      370.19    199.47 o 
  -8   4   6     1437.75     1519.57    170.41 o 
  -6   4   6     8704.90     8795.67    230.63 o 
  -4   4   6      418.12      501.17     79.64 o 
  -2   4   6     5769.05     5567.33    153.35 o 
   0   4   6      162.51      290.63     40.46 o 
   2   4   6    14159.43    14160.45    293.72 o 
   4   4   6     6262.25     6487.82    230.07 o 
   6   4   6      336.28      299.90    265.12 o 
   8   4   6     1277.72     1221.84    185.27 o 
  -9   5   6      216.87      168.33    166.27 o 
  -7   5   6       71.00      222.98     94.72 o 
  -5   5   6      541.75      549.22     79.89 o 
  -3   5   6     2530.44     2666.50    134.98 o 
  -1   5   6       66.65       57.93     27.92 o 
   1   5   6       38.47       42.01     43.37 o 
   3   5   6     2173.08     2580.13    155.73 o 
   5   5   6     3019.65     2956.27    200.29 o 
   7   5   6      331.94      343.52    164.57 o 
   9   5   6      334.77      242.87    250.25 o 
 -10   6   6        3.48      104.27    194.83 o 
  -8   6   6      178.52      162.04    128.77 o 
  -6   6   6     1365.82     1497.87    154.91 o 
  -4   6   6      564.22      453.40     83.67 o 
  -2   6   6     4114.94     4292.23    153.22 o 
   0   6   6       44.93       62.78     33.43 o 
   2   6   6      819.83      829.45     93.43 o 
   4   6   6       17.56      110.73     87.15 o 
   6   6   6       21.06       76.07    105.73 o 
   8   6   6        0.97      -56.77    165.88 o 
  -9   7   6      284.52      259.72    239.40 o 
  -7   7   6     1426.95     1362.19    206.79 o 
  -5   7   6      441.04      253.39     98.93 o 
  -3   7   6     1182.08     1067.66    224.34 o 
  -1   7   6      240.59      535.45     70.70 o 
   1   7   6      904.91      956.87     77.85 o 
   3   7   6     4057.61     4094.11    250.23 o 
   5   7   6       13.12      -85.30     85.87 o 
   7   7   6       18.54      354.69    189.27 o 
   9   7   6       58.05       -1.23    147.83 o 
 -10   8   6      114.63      -19.23    201.38 o 
  -8   8   6     1697.84     1404.07    385.38 o 
  -6   8   6       41.03        1.56     97.30 o 
  -4   8   6      450.34      543.69     92.20 o 
  -2   8   6     5278.92     5463.02    152.72 o 
   0   8   6      775.47      934.43     68.10 o 
   2   8   6     3634.61     3958.42    197.74 o 
   4   8   6     4720.66     4641.99    208.34 o 
   6   8   6      312.57       44.91    152.00 o 
   8   8   6      362.70      375.53    200.73 o 
  -9   9   6     1010.18      889.26    238.95 o 
  -7   9   6     7401.94     6814.51    439.50 o 
  -5   9   6     6755.58     6912.18    235.89 o 
  -3   9   6     6814.55     6593.58    204.64 o 
  -1   9   6    11254.64    10529.11    208.98 o 
   1   9   6    13670.00    13439.36    422.96 o 
   3   9   6    17962.68    16291.54    370.96 o 
   5   9   6      721.70      630.03    235.24 o 
   7   9   6      396.00      128.29    171.35 o 
  -8  10   6     4021.98     4257.33    708.57 o 
  -6  10   6     9492.63     8855.71    442.64 o 
  -4  10   6    15282.03    15875.53    352.87 o 
  -2  10   6     7586.56     7519.04    156.53 o 
   0  10   6    30689.90    29848.99    372.43 o 
   2  10   6    27536.66    27690.95    433.65 o 
   4  10   6     9131.46     8462.98    370.39 o 
   6  10   6     1546.50     1537.29    239.78 o 
   8  10   6     2251.96     2253.74    553.39 o 
  -9  11   6     1735.98     1825.43    335.52 o 
  -7  11   6     9411.27     9090.58    495.37 o 
  -5  11   6    23713.35    21863.25    570.04 o 
  -3  11   6    13000.20    13435.27    270.96 o 
  -1  11   6    14293.58    14486.73    241.61 o 
   1  11   6    52580.01    51208.23    572.21 o 
   3  11   6    22534.81    21810.08    598.94 o 
   5  11   6     5218.35     5093.11    517.32 o 
   7  11   6     3825.47     3246.06    666.93 o 
  -8  12   6     2145.17     1860.37    355.76 o 
  -6  12   6    15854.00    16338.66    694.71 o 
  -4  12   6    22654.50    22546.29    557.27 o 
  -2  12   6     9233.42     8905.47    225.82 o 
   0  12   6    28469.03    27260.53    393.56 o 
   2  12   6    33033.68    34559.12    514.61 o 
   4  12   6     9309.34     9862.44    426.29 o 
   6  12   6     6934.99     7351.72    841.69 o 
  -7  13   6     3434.05     3642.39    374.23 o 
  -5  13   6    24556.73    23556.73    900.32 o 
  -3  13   6     8597.61     8073.21    289.52 o 
  -1  13   6    10751.54    11024.82    255.30 o 
   1  13   6    24953.31    24729.49    480.21 o 
   3  13   6    13370.28    13932.02    412.58 o 
   5  13   6     6325.00     5883.90   1064.48 o 
   7  13   6     3161.89     3050.74    354.18 o 
  -8  14   6     1726.67     1597.29    315.54 o 
  -6  14   6     5427.73     5404.51    363.62 o 
  -4  14   6    17397.88    17490.86    765.88 o 
  -2  14   6     9318.21     8802.24    534.23 o 
   0  14   6     8581.39     8549.00    237.82 o 
   2  14   6     8574.15     9065.53    387.06 o 
   4  14   6     5871.13     6295.54    412.08 o 
   6  14   6     2312.97     2012.44    292.37 o 
  -7  15   6     1733.93     1407.06    287.12 o 
  -5  15   6     3468.25     3026.63    263.89 o 
  -3  15   6     7935.97     8284.93    591.20 o 
  -1  15   6     3413.41     3893.72    273.21 o 
   1  15   6     3705.36     3831.24    198.67 o 
   3  15   6     4466.77     4447.51    351.94 o 
   5  15   6     2396.13     2083.39    291.97 o 
  -6  16   6     1748.80     1745.25    247.01 o 
  -4  16   6     1367.60     1148.03    170.89 o 
  -2  16   6     3780.57     4454.84    357.72 o 
   0  16   6     1692.92     1877.58    215.20 o 
   2  16   6     2674.75     2712.52    192.16 o 
   4  16   6     2376.89     2449.52    249.40 o 
   6  16   6      262.35      300.93    213.54 o 
  -5  17   6     1106.29     1104.02    209.35 o 
  -3  17   6      167.14      209.56    156.33 o 
  -1  17   6     1261.29     1472.18    408.65 o 
   1  17   6     1055.83     1201.48    167.94 o 
   3  17   6     2040.45     2025.87    644.83 o 
   5  17   6      206.50      250.81    282.45 o 
  -4  18   6      670.97      755.47    191.60 o 
  -2  18   6      474.10      331.53    200.79 o 
   0  18   6      164.22       47.57    169.14 o 
   2  18   6     1158.03      869.12    193.39 o 
   4  18   6       37.23      -82.93    144.18 o 
  -3  19   6      190.43      283.45    205.33 o 
  -1  19   6      105.93      139.52    184.09 o 
   1  19   6      363.44      404.99    204.90 o 
   3  19   6       52.69      164.74    205.00 o 
  -2  20   6      801.25      834.76    307.07 o 
   0  20   6      142.13      140.50    204.28 o 
   2  20   6       50.83      254.14    423.12 o 
 -11   1   7      114.54      159.97    161.61 o 
  -9   1   7        8.01      -20.27    105.83 o 
  -7   1   7      212.20      109.63     93.01 o 
  -5   1   7     2744.61     2867.36    148.16 o 
  -3   1   7     3732.28     4008.97    246.86 o 
  -1   1   7      156.22      270.07     41.48 o 
   1   1   7    22118.68    22158.96    489.52 o 
   3   1   7      776.84      928.18    140.71 o 
   5   1   7       25.49     -161.92    224.03 o 
   7   1   7      944.53      875.42    137.27 o 
   9   1   7      144.14      318.41    137.85 o 
 -10   2   7      649.14      714.87    173.85 o 
  -8   2   7      191.40      210.29    130.56 o 
  -6   2   7     4330.12     4637.59    190.90 o 
  -4   2   7    20112.54    20768.13    331.16 o 
  -2   2   7     5648.63     6037.25    126.56 o 
   0   2   7    27087.21    28217.71    556.90 o 
   2   2   7     9461.83    10411.49    655.37 o 
   4   2   7      237.84      294.41     93.59 o 
   6   2   7     2287.24     2296.63    204.04 o 
   8   2   7     1619.23     1550.56    176.25 o 
 -11   3   7     1148.05     1097.57    265.93 o 
  -9   3   7     1311.51     1391.23    204.64 o 
  -7   3   7     2533.12     2714.14    207.63 o 
  -5   3   7    38243.20    37833.63    569.07 o 
  -3   3   7     9719.40     9949.67    174.94 o 
  -1   3   7     8337.16     8262.21    185.65 o 
   1   3   7    36278.38    37655.14    738.06 o 
   3   3   7     4176.92     3988.86    198.74 o 
   5   3   7     1677.77     1762.69    170.34 o 
   7   3   7     4830.88     4720.00    334.97 o 
   9   3   7     1097.53     1307.09    327.93 o 
 -10   4   7     2345.51     2232.06    303.50 o 
  -8   4   7     2347.49     2237.12    205.98 o 
  -6   4   7    16201.10    16098.67    319.50 o 
  -4   4   7    17842.79    18387.27    273.76 o 
  -2   4   7    22956.41    23248.38    361.82 o 
   0   4   7    43649.91    41939.72    554.50 o 
   2   4   7    23494.12    21956.94    405.78 o 
   4   4   7    10731.70    10276.94    481.21 o 
   6   4   7     9194.64     8947.88    319.51 o 
   8   4   7     3325.06     3428.04    271.40 o 
  -9   5   7     4435.71     4137.35    658.26 o 
  -7   5   7    23851.27    24075.73    532.61 o 
  -5   5   7    16634.59    16702.13    300.76 o 
  -3   5   7    42589.02    45455.90    616.64 o 
  -1   5   7    69219.72    67494.31    763.98 o 
   1   5   7    47053.52    46045.20    591.63 o 
   3   5   7    25468.54    24580.02    465.44 o 
   5   5   7    14296.83    13726.03    688.35 o 
   7   5   7     6366.06     5851.59    406.28 o 
   9   5   7     3112.76     3023.70    332.56 o 
 -10   6   7     2065.26     2089.90    459.04 o 
  -8   6   7     9133.04     9447.12    339.89 o 
  -6   6   7    25833.77    25254.36    520.94 o 
  -4   6   7    23489.04    24797.00    419.47 o 
  -2   6   7    36365.14    36138.16    556.36 o 
   0   6   7    83220.32    83562.70    873.12 o 
   2   6   7    32124.43    31767.22    530.71 o 
   4   6   7    32504.81    32490.89    964.22 o 
   6   6   7     8955.98     9180.25    417.83 o 
   8   6   7     5927.18     5258.82    474.11 o 
  -9   7   7     3325.18     3118.58    538.50 o 
  -7   7   7    22166.88    23143.10    520.11 o 
  -5   7   7    19078.53    18940.73    452.05 o 
  -3   7   7    24716.74    24488.44    564.67 o 
  -1   7   7    36748.75    35015.11    385.11 o 
   1   7   7    55450.91    54720.81    650.92 o 
   3   7   7    28523.79    28595.86    517.78 o 
   5   7   7     6318.65     6429.86    263.70 o 
   7   7   7     6618.28     7173.68    459.93 o 
   9   7   7     3417.89     3577.67    394.67 o 
 -10   8   7     1442.02     1535.98    286.10 o 
  -8   8   7     2566.92     2246.40    359.94 o 
  -6   8   7    18803.43    18632.54    458.38 o 
  -4   8   7    19442.77    19615.15   1101.58 o 
  -2   8   7    12783.40    13042.67    240.97 o 
   0   8   7    28769.48    27968.63    340.98 o 
   2   8   7    29710.72    29743.13    592.05 o 
   4   8   7     4202.35     4382.14    305.60 o 
   6   8   7     3767.32     4189.70    346.92 o 
   8   8   7     4862.33     4808.83    706.89 o 
  -9   9   7      886.01      451.52    225.02 o 
  -7   9   7     3073.02     2800.89    312.71 o 
  -5   9   7    13133.45    13624.56    320.12 o 
  -3   9   7     5900.69     6003.58    207.69 o 
  -1   9   7     1904.68     1908.00    112.80 o 
   1   9   7    32818.84    31773.91    392.45 o 
   3   9   7     7134.32     7677.45    373.85 o 
   5   9   7       94.54      218.12    149.09 o 
   7   9   7     3779.85     4185.62    377.21 o 
  -8  10   7      222.20      185.48    199.43 o 
  -6  10   7     4646.66     5322.11    326.93 o 
  -4  10   7    14240.57    13542.81    316.67 o 
  -2  10   7      673.55      647.29     86.71 o 
   0  10   7     9779.35     8859.37    183.10 o 
   2  10   7    11204.24    10866.33    367.92 o 
   4  10   7      462.14      393.96    151.17 o 
   6  10   7      568.43      702.63    479.33 o 
   8  10   7     1433.96     1518.15    275.83 o 
  -9  11   7      192.07       -4.01    198.58 o 
  -7  11   7     1443.76     1096.24    245.54 o 
  -5  11   7      225.45      184.95    144.08 o 
  -3  11   7      645.59      705.84     91.75 o 
  -1  11   7       38.93      167.59     62.93 o 
   1  11   7    11683.32    11219.36    220.52 o 
   3  11   7     2640.94     2920.07    264.74 o 
   5  11   7       89.86        1.79    141.25 o 
   7  11   7      591.52      687.49    227.93 o 
  -8  12   7      779.19      741.10    237.50 o 
  -6  12   7      578.53      608.51    177.73 o 
  -4  12   7      109.39       27.80     99.99 o 
  -2  12   7      697.67      834.96    109.38 o 
   0  12   7     1304.47     1267.97    100.48 o 
   2  12   7      483.93      473.00    116.35 o 
   4  12   7      816.69      688.05    208.40 o 
   6  12   7       30.93      -74.92    157.32 o 
  -7  13   7      675.92      500.87    220.03 o 
  -5  13   7     1598.74     1776.97    226.02 o 
  -3  13   7      227.13      167.39    116.49 o 
  -1  13   7      260.08      181.13     85.27 o 
   1  13   7      229.19      178.33    118.11 o 
   3  13   7      264.22      384.94    141.86 o 
   5  13   7        1.95        1.70    169.88 o 
   7  13   7       34.05      183.95    265.84 o 
  -8  14   7       78.61      252.16    219.96 o 
  -6  14   7      174.27       57.76    147.32 o 
  -4  14   7      817.59     1105.60    155.93 o 
  -2  14   7      359.88      323.71    108.84 o 
   0  14   7     1869.35     2012.97    323.57 o 
   2  14   7     2351.15     2656.16    305.02 o 
   4  14   7       19.75      -59.84    139.83 o 
   6  14   7      618.14      448.49    212.56 o 
  -7  15   7      838.70      814.67    252.95 o 
  -5  15   7     2709.23     2867.85    274.37 o 
  -3  15   7     1446.30     1378.56    195.05 o 
  -1  15   7     3920.79     4304.78    329.31 o 
   1  15   7     3793.40     3890.36    201.49 o 
   3  15   7     2065.29     1883.65    214.36 o 
   5  15   7     1548.87     1715.92    273.23 o 
  -6  16   7     3094.70     3358.49    377.11 o 
  -4  16   7     2932.53     2979.76    276.86 o 
  -2  16   7     7648.37     7817.16    513.27 o 
   0  16   7     6187.54     5660.86    349.07 o 
   2  16   7     5971.44     6548.02    271.23 o 
   4  16   7     4168.91     3700.46    298.00 o 
  -5  17   7     3171.84     3052.34    299.45 o 
  -3  17   7     7647.20     7363.94    527.60 o 
  -1  17   7    11968.34    11638.91    940.75 o 
   1  17   7     5118.82     5350.35    430.48 o 
   3  17   7     8637.81     8893.98    538.86 o 
   5  17   7     3204.28     3423.47    307.71 o 
  -4  18   7     3886.33     3357.89    360.19 o 
  -2  18   7    10774.91    11491.28   1373.09 o 
   0  18   7     7348.70     7115.55    508.00 o 
   2  18   7     9795.48    10389.61    421.42 o 
   4  18   7     4109.05     3743.08    313.31 o 
  -3  19   7     3570.84     3005.83    367.71 o 
  -1  19   7     4325.73     3676.89    383.07 o 
   1  19   7     8071.75     8764.12    726.51 o 
   3  19   7     5855.68     5619.23    477.36 o 
  -2  20   7      846.27     1054.06    266.20 o 
   0  20   7     4238.43     3270.43    383.69 o 
 -10   0   8     3104.67     3295.28    323.53 o 
  -8   0   8    17790.00    17674.73    549.09 o 
  -6   0   8    40024.76    40826.43    846.15 o 
  -4   0   8    62226.37    58599.61   1030.30 o 
  -2   0   8    22881.03    22573.80    371.33 o 
   0   0   8    99177.24    97218.84   2229.11 o 
   2   0   8    81020.45    78555.92   1924.83 o 
   4   0   8     6487.08     6279.06    432.10 o 
   6   0   8    15405.45    15427.08    519.48 o 
   8   0   8     7227.96     8373.37    455.45 o 
 -11   1   8     1772.01     2194.42    299.15 o 
  -9   1   8     5079.24     5401.36    260.69 o 
  -7   1   8    21233.31    21585.94    462.55 o 
  -5   1   8    59688.02    60862.32    773.49 o 
  -3   1   8     2914.80     2812.82    107.84 o 
  -1   1   8    45972.14    45951.38    505.40 o 
   1   1   8    53274.07    52361.86    954.04 o 
   3   1   8    26050.60    25915.87    611.47 o 
   5   1   8     9156.09     9261.16    311.16 o 
   7   1   8     8853.08     8925.07    296.40 o 
   9   1   8     2714.70     2531.95    221.88 o 
 -10   2   8     1282.25     1112.88    193.80 o 
  -8   2   8    13393.77    12890.93    626.25 o 
  -6   2   8    14586.17    14641.30    668.01 o 
  -4   2   8     2085.74     1949.06    115.85 o 
  -2   2   8    32603.77    31362.81    493.18 o 
   0   2   8    76197.80    76847.12    904.58 o 
   2   2   8    68669.35    73243.09   1341.08 o 
   4   2   8     4336.26     5252.15    319.84 o 
   6   2   8     8861.19     8412.71    319.60 o 
   8   2   8     4617.70     4476.55    660.31 o 
 -11   3   8      223.18      468.56    231.51 o 
  -9   3   8     1713.01     1762.85    200.48 o 
  -7   3   8     8253.48     7905.54    251.32 o 
  -5   3   8     3332.38     3774.93    436.07 o 
  -3   3   8     4201.89     3984.78    114.03 o 
  -1   3   8    42993.12    42947.59    567.89 o 
   1   3   8    15163.86    15110.68    401.01 o 
   3   3   8    11216.19    11269.77    380.13 o 
   5   3   8     4776.70     4762.44    410.68 o 
   7   3   8     1994.14     1891.43    204.10 o 
   9   3   8     1258.61     1214.52    206.02 o 
 -10   4   8       38.34      -64.18    178.72 o 
  -8   4   8     4648.68     4476.11    276.35 o 
  -6   4   8      851.33      879.66    118.00 o 
  -4   4   8     1855.04     1821.81     94.75 o 
  -2   4   8    22984.05    22373.18    362.98 o 
   0   4   8     8744.51     8930.02    209.68 o 
   2   4   8     2914.43     3282.47    175.85 o 
   4   4   8      679.77      633.65    118.39 o 
   6   4   8     1514.28     1398.81    180.95 o 
   8   4   8      877.91     1056.72    189.52 o 
  -9   5   8       73.65      -32.71    127.25 o 
  -7   5   8      731.80      809.22    151.85 o 
  -5   5   8     7056.37     7250.43    187.80 o 
  -3   5   8      186.18      232.16     98.97 o 
  -1   5   8    19008.08    19405.79    338.89 o 
   1   5   8      150.74      313.89     82.32 o 
   3   5   8     1523.15     1416.96    146.40 o 
   5   5   8      441.69      564.05    189.11 o 
   7   5   8      363.85      -38.82    153.70 o 
   9   5   8       77.47      179.99    155.31 o 
 -10   6   8       30.94     -247.32    184.79 o 
  -8   6   8        0.80      -58.92    161.35 o 
  -6   6   8      374.38      643.91    130.71 o 
  -4   6   8        9.51        4.33     69.66 o 
  -2   6   8      292.89      368.68    133.24 o 
   0   6   8      187.17      301.83     57.83 o 
   2   6   8      264.31      361.24     84.39 o 
   4   6   8     1235.24     1396.64    246.86 o 
   6   6   8     1149.32     1067.38    225.93 o 
   8   6   8       36.66      -64.36    247.23 o 
  -9   7   8      249.02      440.07    231.44 o 
  -7   7   8     1628.02     1873.82    334.43 o 
  -5   7   8     2269.38     1946.86    150.54 o 
  -3   7   8     1375.62     1369.38    118.04 o 
  -1   7   8     2421.47     2362.50    137.15 o 
   1   7   8     1798.56     1748.73    172.21 o 
   3   7   8      792.46      885.47    314.70 o 
   5   7   8      278.45      155.91    170.31 o 
   7   7   8       67.14      225.48    175.53 o 
 -10   8   8        9.87      104.71    206.72 o 
  -8   8   8     1624.77     1623.77    542.42 o 
  -6   8   8     2226.09     2168.11    360.68 o 
  -4   8   8      135.81      233.32     86.72 o 
  -2   8   8    11865.45    12258.13    234.21 o 
   0   8   8     1378.52     1268.96     80.89 o 
   2   8   8     2961.72     3157.95    180.73 o 
   4   8   8     5468.20     4881.48    315.59 o 
   6   8   8       24.42      -39.94    143.69 o 
   8   8   8      286.80      125.61    189.72 o 
  -9   9   8     1084.66      847.02    241.96 o 
  -7   9   8     7519.44     7560.28   1060.15 o 
  -5   9   8      995.71     1078.55    194.80 o 
  -3   9   8     4182.13     4215.11    284.55 o 
  -1   9   8     5659.72     5589.05    168.66 o 
   1   9   8    10915.88    10897.20    234.03 o 
   3   9   8     6335.47     5858.90    231.30 o 
   5   9   8     2641.32     2307.29    263.38 o 
   7   9   8     1163.47     1222.14    493.21 o 
  -8  10   8     3471.74     3002.32    344.60 o 
  -6  10   8    13459.07    13517.96    464.60 o 
  -4  10   8     6842.05     7323.09    252.65 o 
  -2  10   8     5128.89     5286.50    175.38 o 
   0  10   8    29052.23    28377.42    368.42 o 
   2  10   8    19646.15    19117.89    334.33 o 
   4  10   8     7559.50     8010.43    373.67 o 
   6  10   8     3831.45     3641.62    343.08 o 
   8  10   8     2624.83     2487.13    333.44 o 
  -9  11   8     3118.03     2821.10    586.87 o 
  -7  11   8    11901.79    12005.52    543.94 o 
  -5  11   8    18294.44    19268.21    533.15 o 
  -3  11   8     6310.96     6886.56    213.20 o 
  -1  11   8    22836.75    22005.48    313.60 o 
   1  11   8    45850.06    45150.33    710.90 o 
   3  11   8     7011.24     7260.81    363.01 o 
   5  11   8     4052.03     3735.73    329.97 o 
   7  11   8     6116.72     5727.61    727.11 o 
  -8  12   8     3746.96     3669.63    391.48 o 
  -6  12   8    15656.60    16103.77    902.90 o 
  -4  12   8    21233.13    20906.72    460.43 o 
  -2  12   8     9926.77     9793.57    243.95 o 
   0  12   8    34667.77    34940.89    801.63 o 
   2  12   8    20393.91    19759.28    421.06 o 
   4  12   8     3205.59     3503.78    306.81 o 
   6  12   8     6838.97     7166.81    485.76 o 
  -7  13   8     4152.46     3822.79    387.73 o 
  -5  13   8    13929.38    14136.91    469.89 o 
  -3  13   8    13857.43    13489.90    427.15 o 
  -1  13   8    18223.94    18683.59    724.24 o 
   1  13   8    25774.10    24868.15    420.00 o 
   3  13   8     5139.09     5237.44    597.60 o 
   5  13   8     4785.32     5169.72    400.16 o 
   7  13   8     4196.84     4225.72    405.14 o 
  -8  14   8     2259.48     3396.97    533.93 o 
  -6  14   8     2991.91     3004.03    314.97 o 
  -4  14   8     6000.55     6244.51    353.93 o 
  -2  14   8     9361.28     9207.42    357.69 o 
   0  14   8    13725.59    14350.63    608.66 o 
   2  14   8     7035.71     6984.33    288.01 o 
   4  14   8     2768.68     2746.38    257.04 o 
   6  14   8     3402.86     3257.14    358.91 o 
  -7  15   8     2573.67     2660.16    488.89 o 
  -5  15   8      757.59      853.58    190.03 o 
  -3  15   8     2996.83     3229.76    270.40 o 
  -1  15   8    11004.18    10591.71    370.57 o 
   1  15   8     6597.69     6180.38    349.08 o 
   3  15   8     1546.71     1741.15    206.07 o 
   5  15   8     2021.56     1970.76    286.44 o 
  -6  16   8     1591.15     1499.47    241.36 o 
  -4  16   8      518.06      617.13    182.42 o 
  -2  16   8     3223.76     3216.07    348.70 o 
   0  16   8     3724.49     3100.21    280.54 o 
   2  16   8      604.88      804.88    192.85 o 
   4  16   8      524.43      581.89    167.16 o 
  -5  17   8     1311.59     1395.90    228.40 o 
  -3  17   8      219.87      -26.18    263.79 o 
  -1  17   8     2714.57     2706.03    336.16 o 
   1  17   8      662.06      852.81    181.76 o 
   3  17   8      150.62      414.60    208.13 o 
  -4  18   8      251.04      182.72    429.07 o 
  -2  18   8       57.89      641.75    219.80 o 
   0  18   8      637.80      826.55    233.99 o 
   2  18   8      339.21      304.23    171.87 o 
  -3  19   8       52.44       89.49    191.10 o 
  -1  19   8       15.43      218.74    189.79 o 
   1  19   8      313.76      323.62    205.89 o 
  -2  20   8      375.69      540.88    227.98 o 
   0  20   8      195.86       90.57    201.80 o 
 -11   1   9      176.73      130.25    191.28 o 
  -9   1   9      534.67      425.73    149.55 o 
  -7   1   9       20.00       67.20     96.54 o 
  -5   1   9      537.46      756.29     97.76 o 
  -3   1   9      508.30      528.44    106.07 o 
  -1   1   9       70.34       -7.95     48.32 o 
   1   1   9     7103.54     7469.85    533.08 o 
   3   1   9       20.79       55.44    101.98 o 
   5   1   9       14.27      -76.85    128.73 o 
   7   1   9      619.17      673.69    152.46 o 
   9   1   9       51.57      -29.55    159.04 o 
 -10   2   9      931.07      888.45    184.65 o 
  -8   2   9      107.24      175.84    174.30 o 
  -6   2   9       59.27      141.85     83.78 o 
  -4   2   9     3595.23     3633.70    164.29 o 
  -2   2   9     2977.37     3261.97    116.53 o 
   0   2   9    12969.67    12443.16    263.93 o 
   2   2   9     6763.17     6678.82    239.69 o 
   4   2   9       73.99       21.66    126.73 o 
   6   2   9     2172.13     2491.23    224.13 o 
   8   2   9      940.32      572.19    144.60 o 
  -9   3   9     3869.34     3647.32    268.55 o 
  -7   3   9     1730.65     1975.23    377.87 o 
  -5   3   9     9083.98     9255.93    228.33 o 
  -3   3   9    20018.15    21110.70    299.30 o 
  -1   3   9    14853.06    15475.78    287.07 o 
   1   3   9    28533.51    27695.15    620.22 o 
   3   3   9     1151.38     1465.93    183.61 o 
   5   3   9     4235.24     4751.61    298.38 o 
   7   3   9     5763.27     5989.77    405.86 o 
   9   3   9      389.06      568.50    174.77 o 
 -10   4   9     1645.20     1856.05    288.96 o 
  -8   4   9     4566.01     4766.51    287.17 o 
  -6   4   9    11733.96    11600.58    345.27 o 
  -4   4   9    17804.97    17513.45    424.07 o 
  -2   4   9    32003.74    32485.58    491.92 o 
   0   4   9    48106.43    47861.22    645.09 o 
   2   4   9    11310.34    10748.82    362.80 o 
   4   4   9     7739.08     7937.17    279.98 o 
   6   4   9    10624.65    10292.71    358.90 o 
   8   4   9     2921.88     3132.10    313.91 o 
  -9   5   9     6881.94     6685.52    676.68 o 
  -7   5   9    19028.32    19289.20    481.11 o 
  -5   5   9    19712.95    20111.31    645.57 o 
  -3   5   9    26956.37    26531.57    688.96 o 
  -1   5   9    78838.58    76027.45    938.69 o 
   1   5   9    31910.85    31433.43    753.93 o 
   3   5   9     4662.47     4963.56    482.53 o 
   5   5   9    16223.60    16481.91    432.31 o 
   7   5   9     9733.10     9724.16    470.92 o 
 -10   6   9     2874.78     2446.40    321.42 o 
  -8   6   9    12509.86    12462.99    448.83 o 
  -6   6   9    22794.38    22821.73    507.83 o 
  -4   6   9     8207.62     8693.67    366.16 o 
  -2   6   9    83173.97    80896.55    852.91 o 
   0   6   9    70718.30    70296.03    778.49 o 
   2   6   9     7815.31     7699.37    245.94 o 
   4   6   9    12194.02    12704.80    959.65 o 
   6   6   9    13702.95    14121.39    794.15 o 
   8   6   9     3945.06     3131.43    522.49 o 
  -9   7   9     5439.18     4763.42    563.05 o 
  -7   7   9    15469.23    15410.62   1543.05 o 
  -5   7   9     5694.32     5604.65    311.02 o 
  -3   7   9    27949.93    27498.56    479.07 o 
  -1   7   9    66455.84    65136.39    727.93 o 
   1   7   9    30599.16    29823.57    422.89 o 
   3   7   9     3714.26     3759.57    215.50 o 
   5   7   9    13053.51    12870.59    494.93 o 
   7   7   9     6812.37     7121.94    469.48 o 
 -10   8   9     1405.22      981.99    256.71 o 
  -8   8   9     5894.51     5393.53   1003.82 o 
  -6   8   9    13979.49    15039.34    408.22 o 
  -4   8   9     6662.76     6524.94    399.31 o 
  -2   8   9    24981.56    25085.35    522.53 o 
   0   8   9    32720.69    32199.57    441.54 o 
   2   8   9    13831.21    13759.74    338.63 o 
   4   8   9     9913.98    10420.42    423.96 o 
   6   8   9     4700.43     3880.70    344.54 o 
   8   8   9     2575.08     3243.47    360.66 o 
  -9   9   9     1339.70     1185.60    274.57 o 
  -7   9   9     2014.94     1979.89    353.87 o 
  -5   9   9     5299.40     5120.39    229.64 o 
  -3   9   9     5085.27     5094.66    211.46 o 
  -1   9   9    10118.64     9823.65    234.50 o 
   1   9   9    17594.52    17295.40    309.02 o 
   3   9   9     5739.95     5638.63    524.06 o 
   5   9   9     2571.20     2531.73    304.01 o 
   7   9   9     2628.57     3264.08    645.38 o 
  -8  10   9     1520.04     1610.25    284.36 o 
  -6  10   9     3284.71     3037.65    268.24 o 
  -4  10   9     2596.49     2881.66    389.73 o 
  -2  10   9     2102.97     2376.47    162.78 o 
   0  10   9     5624.66     4955.66    172.89 o 
   2  10   9     5771.04     5620.12    214.38 o 
   4  10   9     1570.20     1083.65    193.74 o 
   6  10   9     1211.22     1414.03    244.88 o 
  -9  11   9      275.36       23.27    212.47 o 
  -7  11   9      958.28     1461.45    268.89 o 
  -5  11   9      114.23      110.17    141.15 o 
  -3  11   9     1084.38     1093.98    206.18 o 
  -1  11   9      904.39     1085.21    130.73 o 
   1  11   9     4525.12     4402.24    186.69 o 
   3  11   9       44.47      -17.99    127.98 o 
   5  11   9      811.14      417.20    366.68 o 
   7  11   9      406.48      448.08    342.43 o 
  -8  12   9      563.86     1025.49    264.45 o 
  -6  12   9     2533.78     2228.27    247.07 o 
  -4  12   9      521.25      254.32    146.82 o 
  -2  12   9      503.34      651.73    118.68 o 
   0  12   9      761.04      678.07    140.98 o 
   2  12   9       25.34       42.30     96.69 o 
   4  12   9      400.70      374.76    166.49 o 
   6  12   9       92.53      129.52    256.52 o 
  -7  13   9      448.89      738.64    238.69 o 
  -5  13   9       96.24      109.52    143.93 o 
  -3  13   9       52.06      135.58    134.05 o 
  -1  13   9      842.06      979.37    136.53 o 
   1  13   9      262.63      314.10    108.50 o 
   3  13   9       66.71       68.89    307.25 o 
   5  13   9      211.96       38.47    172.90 o 
  -8  14   9       59.87      429.34    282.19 o 
  -6  14   9       39.46       67.92    151.75 o 
  -4  14   9     1775.28     1873.33    226.80 o 
  -2  14   9      284.29      583.76    143.19 o 
   0  14   9     1222.24     1257.05    257.72 o 
   2  14   9     1181.45     1157.03    153.77 o 
   4  14   9       54.01       82.79    129.11 o 
   6  14   9      456.04      436.66    219.44 o 
  -7  15   9      757.65      690.90    228.11 o 
  -5  15   9     1908.92     1808.60    229.56 o 
  -3  15   9     2316.85     2398.65    273.91 o 
  -1  15   9     4656.31     4809.02    301.05 o 
   1  15   9     2346.42     2390.17    250.37 o 
   3  15   9      848.43      950.90    177.78 o 
   5  15   9      903.21      837.48    444.41 o 
  -6  16   9     2239.19     2094.90    268.18 o 
  -4  16   9     4281.12     4414.81    327.54 o 
  -2  16   9     9655.92     9686.87    610.72 o 
   0  16   9     9442.20     9704.45    385.54 o 
   2  16   9     1807.80     1969.36    318.51 o 
   4  16   9     2878.89     2843.81    392.38 o 
  -5  17   9     3063.94     3273.42    412.00 o 
  -3  17   9     4546.42     4363.37    418.50 o 
  -1  17   9    13985.98    13507.45   1518.97 o 
   1  17   9     3880.67     3587.60    296.49 o 
   3  17   9     5182.97     3720.96    387.39 o 
  -4  18   9     2154.31     2304.07    338.72 o 
  -2  18   9     9729.22     8842.76    576.94 o 
   0  18   9     7413.58     6782.40    514.21 o 
   2  18   9     4609.15     4219.00    328.80 o 
  -3  19   9     3490.22     3009.09    628.41 o 
  -1  19   9     6871.33     6025.90    494.41 o 
   1  19   9     4652.15     4916.15    459.60 o 
 -10   0  10     4417.55     4650.80    549.33 o 
  -8   0  10    11407.83    12107.01    460.27 o 
  -6   0  10    16960.51    17544.50    497.58 o 
  -4   0  10    66149.41    65481.45   1146.81 o 
  -2   0  10    38005.73    36006.27    552.87 o 
   2   0  10    28617.26    29982.74    988.66 o 
   4   0  10    20172.39    19081.04    812.45 o 
   6   0  10    13984.80    13390.31    732.77 o 
   8   0  10     2496.04     3130.38    338.22 o 
 -11   1  10     1775.26     1458.94    270.84 o 
  -9   1  10     5369.59     5250.61    317.15 o 
  -7   1  10    15051.14    14740.88    738.54 o 
  -5   1  10    22173.29    22902.46    396.88 o 
  -3   1  10    24114.17    23060.64    396.28 o 
  -1   1  10    46962.09    46624.18    568.37 o 
   1   1  10    35716.34    35051.64    747.32 o 
   3   1  10    25558.65    24652.51    849.04 o 
   5   1  10    12346.40    12859.62    490.41 o 
   7   1  10     6408.60     6612.63    311.37 o 
 -10   2  10     2831.12     2859.80    510.00 o 
  -8   2  10    10456.91    10068.94    422.83 o 
  -6   2  10    12443.43    12486.62    292.40 o 
  -4   2  10    22429.74    21487.88    595.31 o 
  -2   2  10    51184.55    50773.13    663.52 o 
   0   2  10    32797.09    32681.01    562.53 o 
   2   2  10     2301.32     2550.57    178.63 o 
   4   2  10    14115.82    14190.59    487.96 o 
   6   2  10    10157.58    11292.92    383.07 o 
   8   2  10     1091.15     1220.76    171.34 o 
  -9   3  10     2823.40     2948.67    405.57 o 
  -7   3  10    14503.17    13878.73    403.09 o 
  -5   3  10      143.04      157.23     76.07 o 
  -3   3  10     8403.66     7912.35    185.76 o 
  -1   3  10    40529.83    37799.21    541.32 o 
   1   3  10     1041.64     1078.67    153.64 o 
   3   3  10     5922.20     6992.21    332.61 o 
   5   3  10     8169.06     8207.50    315.01 o 
   7   3  10     1893.17     2083.38    349.16 o 
 -10   4  10      138.39      149.74    143.04 o 
  -8   4  10     4586.31     4493.66    285.66 o 
  -6   4  10      144.73      233.31    109.56 o 
  -4   4  10      333.45      276.72     60.80 o 
  -2   4  10    17903.90    17534.05    338.14 o 
   0   4  10    12115.21    11734.29    264.73 o 
   2   4  10      206.59      333.75    119.34 o 
   4   4  10     8265.42     8480.72    452.20 o 
   6   4  10     3460.15     3393.39    255.92 o 
   8   4  10      143.19      317.51    154.81 o 
  -9   5  10       77.44      311.19    150.43 o 
  -7   5  10     1475.73     1607.63    186.75 o 
  -5   5  10       70.32       80.03     85.61 o 
  -3   5  10      126.20       34.22     67.06 o 
  -1   5  10     8347.18     8023.59    221.58 o 
   1   5  10      135.50      189.74    109.06 o 
   3   5  10     2946.62     3260.47    209.09 o 
   5   5  10      740.60      969.84    265.83 o 
   7   5  10      428.31      298.84    206.72 o 
 -10   6  10       72.98      282.48    218.98 o 
  -8   6  10      167.78      157.10    340.73 o 
  -6   6  10      164.99       62.98    111.84 o 
  -4   6  10     3929.78     4178.65    246.16 o 
  -2   6  10      393.33      448.13     66.24 o 
   0   6  10      643.14      609.77     90.27 o 
   2   6  10       41.20        0.99    168.76 o 
   4   6  10       45.05        0.18    104.95 o 
   6   6  10      244.73      -53.83    168.79 o 
   8   6  10       31.07      -88.22    165.34 o 
  -9   7  10        6.77      -32.38    171.31 o 
  -7   7  10      412.39      450.64    170.58 o 
  -5   7  10     1487.05     1577.47    203.53 o 
  -3   7  10     1260.68     1139.95    121.90 o 
  -1   7  10     1865.14     2106.62    114.01 o 
   1   7  10     1150.39     1394.70    119.86 o 
   3   7  10     1864.01     1768.49    234.42 o 
   5   7  10     2347.86     1796.44    300.60 o 
   7   7  10       96.39      257.08    177.96 o 
 -10   8  10       29.99     -176.20    199.52 o 
  -8   8  10     2100.14     1750.90    303.05 o 
  -6   8  10     3672.97     3453.94    211.73 o 
  -4   8  10      238.81      302.68     98.94 o 
  -2   8  10     5643.45     4953.84    235.01 o 
   0   8  10     1856.48     1886.99    120.10 o 
   2   8  10      812.30      911.73    128.33 o 
   4   8  10     5742.19     5824.82    377.29 o 
   6   8  10      200.98      570.79    316.94 o 
  -9   9  10      775.01     1141.31    270.91 o 
  -7   9  10     4557.86     4702.54    395.32 o 
  -5   9  10     1968.75     2294.44    258.63 o 
  -3   9  10     5703.95     5794.55    231.81 o 
  -1   9  10    11066.18    10709.96    227.48 o 
   1   9  10     2577.28     2482.18    145.56 o 
   3   9  10     2347.11     2547.47    195.03 o 
   5   9  10     3884.82     3659.88    367.95 o 
   7   9  10      707.02      888.21    233.15 o 
  -8  10  10     3082.59     2898.02    352.46 o 
  -6  10  10    11605.66    11586.97    672.85 o 
  -4  10  10    10726.41    10662.34    323.55 o 
  -2  10  10    19083.18    19100.90    398.71 o 
   0  10  10    14356.07    13869.77    276.17 o 
   2  10  10    10005.24     9946.94    328.95 o 
   4  10  10     3101.32     3106.85    737.41 o 
   6  10  10     3733.22     3514.45    342.81 o 
  -9  11  10     4140.26     4158.12    424.03 o 
  -7  11  10     2609.72     2082.52    306.10 o 
  -5  11  10    17018.78    16396.50    493.89 o 
  -3  11  10    19608.94    20139.93    554.52 o 
  -1  11  10    17743.36    17740.59    387.57 o 
   1  11  10    19092.68    17931.87    336.55 o 
   3  11  10     7031.34     8131.81    396.80 o 
   5  11  10     6433.16     6206.74    434.28 o 
   7  11  10     3941.21     4071.45    402.50 o 
  -8  12  10     4804.91     5098.30    487.23 o 
  -6  12  10     5068.46     5360.41    352.31 o 
  -4  12  10    19610.68    20321.36    547.42 o 
  -2  12  10    15030.73    15067.72    363.52 o 
   0  12  10    22597.61    23478.70    464.74 o 
   2  12  10    15240.22    14935.68    421.88 o 
   4  12  10     6162.08     6581.91    452.68 o 
   6  12  10     6698.98     7061.80    877.80 o 
  -7  13  10     4190.89     4567.91    348.85 o 
  -5  13  10     4873.02     5093.25    339.20 o 
  -3  13  10    16666.78    15144.08    460.39 o 
  -1  13  10    17927.11    17807.25    405.88 o 
   1  13  10    12374.00    12050.09    409.60 o 
   3  13  10     4922.69     5527.12    321.94 o 
   5  13  10     6150.98     6664.46    451.48 o 
  -6  14  10     2490.12     2436.75    273.12 o 
  -4  14  10     3073.26     3154.28    269.94 o 
  -2  14  10    14055.97    13892.04    362.27 o 
   0  14  10     8467.40     9206.69    365.38 o 
   2  14  10     2724.37     2551.15    198.83 o 
   4  14  10     3259.55     3104.17    272.24 o 
  -7  15  10     2187.93     2538.35    346.28 o 
  -5  15  10      737.48      899.24    317.54 o 
  -3  15  10     5055.37     4704.37    404.47 o 
  -1  15  10    12386.16    12064.74    416.96 o 
   1  15  10      872.12      490.00    173.49 o 
   3  15  10     1001.10     1141.22    191.87 o 
   5  15  10     3132.32     3321.91    356.63 o 
  -6  16  10      368.43      230.36    178.36 o 
  -4  16  10      228.90     -199.03    135.63 o 
  -2  16  10     5628.59     5588.50    452.41 o 
   0  16  10     3248.45     3534.85    285.58 o 
   2  16  10      152.13       55.85    146.22 o 
   4  16  10     1014.82      963.71    236.24 o 
  -5  17  10      226.88      373.80    184.78 o 
  -3  17  10     1020.99     1396.28    272.01 o 
  -1  17  10     3205.59     3030.79    371.32 o 
   1  17  10      590.15      615.55    179.19 o 
   3  17  10      165.48      543.29    214.64 o 
  -4  18  10      768.94      759.31    248.38 o 
  -2  18  10      102.48      363.00    209.19 o 
   0  18  10      531.13      549.87    226.39 o 
   2  18  10       91.62      -30.21    147.53 o 
  -3  19  10       15.06       26.92    183.70 o 
  -1  19  10        1.14      169.61    189.95 o 
   1  19  10        3.80      605.00    234.01 o 
  -9   1  11      677.85     1230.74    443.90 o 
  -7   1  11      321.57      287.39    106.04 o 
  -5   1  11      737.53      970.99    113.41 o 
  -3   1  11     3560.30     3660.17    140.86 o 
  -1   1  11      207.67      316.05     70.77 o 
   1   1  11      133.47      207.65    132.22 o 
   3   1  11      369.22      269.93    144.34 o 
   5   1  11      501.38      648.81    331.29 o 
   7   1  11      397.26      359.81    191.48 o 
 -10   2  11     1362.67     1082.65    203.81 o 
  -8   2  11      866.67      795.45    155.75 o 
  -6   2  11      424.28      433.38     96.60 o 
  -4   2  11     8340.79     8089.89    189.00 o 
  -2   2  11     7647.88     7747.20    204.28 o 
   0   2  11      537.67      582.37    145.05 o 
   2   2  11     4144.24     4277.71    381.13 o 
   4   2  11      691.27      994.60    388.19 o 
   6   2  11     1960.23     1823.45    204.90 o 
   8   2  11      532.24      118.22    124.59 o 
  -9   3  11     2954.45     3273.29    259.80 o 
  -7   3  11      966.09      925.59    157.88 o 
  -5   3  11     3152.84     3509.66    170.15 o 
  -3   3  11    18163.19    17523.23    280.10 o 
  -1   3  11     5409.21     5421.18    181.10 o 
   1   3  11     8550.70     8786.88    540.55 o 
   3   3  11     4365.95     3924.64    297.71 o 
   5   3  11     4459.00     4939.44    289.54 o 
   7   3  11     2455.07     2101.14    420.81 o 
 -10   4  11     3052.74     3059.96    276.04 o 
  -8   4  11     6568.51     5849.53    321.07 o 
  -6   4  11     3534.52     3517.51    237.56 o 
  -4   4  11    25882.44    26259.65    373.83 o 
  -2   4  11    37802.92    36869.94    551.57 o 
   0   4  11    21206.44    21239.03    387.64 o 
   2   4  11     7882.13     7117.86    335.01 o 
   4   4  11     8016.20     7722.36    564.14 o 
   6   4  11     5510.57     5607.68    322.39 o 
   8   4  11     1608.11     1662.70    284.38 o 
  -9   5  11     6202.85     6115.35    347.17 o 
  -7   5  11     5732.20     6215.37    305.83 o 
  -5   5  11     9608.39     9817.18    279.34 o 
  -3   5  11    48744.21    48115.18    705.97 o 
  -1   5  11    59885.78    57986.09    880.18 o 
   1   5  11    13091.47    13212.14    649.48 o 
   3   5  11    11450.84    11571.27    360.84 o 
   5   5  11    15405.66    16018.82    446.39 o 
   7   5  11     3809.34     3847.74    474.11 o 
 -10   6  11     4453.14     4352.95    412.88 o 
  -8   6  11     9619.17     9398.30    868.05 o 
  -6   6  11    13807.70    13334.62   1076.52 o 
  -4   6  11    14289.18    13805.15    326.82 o 
  -2   6  11    92481.54    92244.80   1143.30 o 
   0   6  11    31269.42    31543.38    443.82 o 
   2   6  11    13810.67    14306.68    365.63 o 
   4   6  11    15507.36    16022.44    425.91 o 
   6   6  11     9416.90     9485.83    469.41 o 
   8   6  11     1457.53     1840.73    299.27 o 
  -9   7  11     5187.56     4455.53    406.19 o 
  -7   7  11     8420.51     8914.30    340.31 o 
  -5   7  11     9341.25     9225.60    282.63 o 
  -3   7  11    34377.40    33106.59    547.56 o 
  -1   7  11    48409.07    47490.47    588.64 o 
   1   7  11    10267.21    10769.24    426.57 o 
   3   7  11    11888.97    12632.50    363.95 o 
   5   7  11    17311.56    19021.22    629.09 o 
   7   7  11     2561.01     2282.27    300.65 o 
  -8   8  11     5131.53     5178.08    424.28 o 
  -6   8  11     5374.11     5389.32    317.12 o 
  -4   8  11    11626.53    12261.64    318.27 o 
  -2   8  11    23851.29    22802.25    434.86 o 
   0   8  11    11189.00    10853.24    241.95 o 
   2   8  11     5037.49     5125.50    245.05 o 
   4   8  11    12611.38    12299.29    481.27 o 
   6   8  11     4501.09     4880.91    395.74 o 
  -9   9  11     1516.65     1267.08    283.81 o 
  -7   9  11     2133.83     2240.34    297.85 o 
  -5   9  11     6755.05     6985.32    278.39 o 
  -3   9  11    10523.50    10173.08    320.02 o 
  -1   9  11     5010.64     5177.06    175.27 o 
   1   9  11     2099.39     2230.19    143.00 o 
   3   9  11     4592.29     4786.36    334.07 o 
   5   9  11     6326.56     6514.07    433.15 o 
   7   9  11      672.42      333.32    203.61 o 
  -8  10  11      711.59      794.46    242.41 o 
  -6  10  11     2132.49     1967.47    229.94 o 
  -4  10  11     1767.05     2139.15    176.47 o 
  -2  10  11     3695.28     3693.77    212.58 o 
   0  10  11      985.12     1180.46    139.16 o 
   2  10  11     4014.21     4228.28    260.86 o 
   4  10  11     2355.10     2115.02    463.02 o 
   6  10  11     1093.57     1294.69    250.13 o 
  -9  11  11      499.45     1053.06    275.32 o 
  -7  11  11      234.91      149.13    204.48 o 
  -5  11  11     1631.95     1639.99    212.40 o 
  -3  11  11     2653.63     2483.79    188.49 o 
  -1  11  11     1527.74     1541.41    155.63 o 
   1  11  11      880.67      933.82    151.96 o 
   3  11  11      834.40      972.69    240.41 o 
   5  11  11     1627.22     2167.39    285.07 o 
  -8  12  11      198.76      380.96    238.74 o 
  -6  12  11        7.24      -10.18    146.65 o 
  -4  12  11        2.79       48.77    149.13 o 
  -2  12  11     1960.78     2035.14    177.29 o 
   0  12  11      443.34      811.15    131.69 o 
   2  12  11       91.03       49.65    247.08 o 
   4  12  11      685.50      976.87    216.83 o 
   6  12  11       91.40      343.55    203.74 o 
  -7  13  11      186.14      170.20    172.34 o 
  -5  13  11      101.60      175.59    152.88 o 
  -3  13  11       28.20      112.18    109.87 o 
  -1  13  11      277.94      410.97    118.03 o 
   1  13  11      366.56      472.10    145.57 o 
   3  13  11       12.87     -104.22    119.44 o 
   5  13  11      183.62      216.70    360.73 o 
  -6  14  11       20.17      129.99    271.07 o 
  -4  14  11     3310.65     3266.72    301.59 o 
  -2  14  11      593.10      754.71    285.58 o 
   0  14  11      922.84      974.62    179.02 o 
   2  14  11      513.94      552.50    208.41 o 
   4  14  11      101.12      119.67    139.77 o 
  -7  15  11      411.67      263.34    189.21 o 
  -5  15  11      761.68      721.44    194.95 o 
  -3  15  11     3765.54     4187.06    311.19 o 
  -1  15  11     3468.08     4070.83    293.09 o 
   1  15  11     2581.65     1992.45    234.41 o 
   3  15  11     1027.80      661.26    226.58 o 
  -6  16  11     1718.35     1473.51    246.28 o 
  -4  16  11     3685.71     3985.42    318.18 o 
  -2  16  11     6200.64     6635.32    506.95 o 
   0  16  11     5746.21     5375.42    347.30 o 
   2  16  11     1773.90     1201.54    253.36 o 
   4  16  11     3017.35     3149.22    622.03 o 
  -5  17  11     3113.49     3113.54    307.29 o 
  -3  17  11     5895.01     5280.05    464.64 o 
  -1  17  11    10368.31    10483.68    644.16 o 
   1  17  11     3017.89     2942.54    281.93 o 
   3  17  11     3419.69     3238.53    391.31 o 
  -4  18  11     3683.27     2982.62    383.32 o 
  -2  18  11     8397.98     7384.80    543.92 o 
   0  18  11     5769.96     5614.27    719.16 o 
  -1  19  11     5747.43     6663.31    529.43 o 
 -10   0  12     5690.02     5512.59    581.59 o 
  -8   0  12     7071.49     7970.88    563.54 o 
  -6   0  12    16925.36    17369.49    511.54 o 
  -4   0  12    72664.09    73629.48   1293.65 o 
  -2   0  12    17970.95    17385.23    348.04 o 
   0   0  12     4975.66     4848.64    275.99 o 
   2   0  12    32446.45    33600.83   1132.85 o 
   4   0  12    29152.41    29327.97   1108.30 o 
   6   0  12     4111.87     4723.26    543.56 o 
   8   0  12     1069.05      802.94    232.25 o 
  -9   1  12     6568.43     5246.96    866.73 o 
  -7   1  12     7400.30     7015.11    356.15 o 
  -5   1  12    21922.60    21668.15    848.43 o 
  -3   1  12    50394.64    48905.26    582.27 o 
  -1   1  12    19032.04    18703.36    321.64 o 
   1   1  12    23555.63    23722.55    619.66 o 
   3   1  12    28878.33    28991.86    747.42 o 
   5   1  12    13258.53    13226.27    770.32 o 
   7   1  12     2036.81     2461.88    301.92 o 
 -10   2  12     2249.44     2021.67    284.97 o 
  -8   2  12     3953.12     4066.11    307.16 o 
  -6   2  12     7070.21     6980.10    358.44 o 
  -4   2  12    24792.08    24605.99    366.48 o 
  -2   2  12    27734.28    25436.27    419.98 o 
   0   2  12    11572.33    11147.89    308.93 o 
   2   2  12    10227.47     9892.33    516.10 o 
   4   2  12    21395.77    20674.60    634.30 o 
   6   2  12     3919.40     4257.38    295.10 o 
   8   2  12      406.76      306.52    159.03 o 
  -9   3  12     1122.25     1395.13    200.07 o 
  -7   3  12     4822.17     4128.21    267.32 o 
  -5   3  12     3870.34     3900.75    236.31 o 
  -3   3  12    11375.90    10450.02    446.96 o 
  -1   3  12    27297.40    27568.22    551.97 o 
   1   3  12     1646.09     1513.40    263.51 o 
   3   3  12     6700.13     7424.43    369.60 o 
   5   3  12     7984.71     7394.28    325.31 o 
   7   3  12      721.36      680.64    171.91 o 
 -10   4  12       84.87      258.45    166.64 o 
  -8   4  12     1350.35     1617.12    236.92 o 
  -6   4  12     5661.17     6363.78    516.47 o 
  -4   4  12     2410.92     2498.14    165.39 o 
  -2   4  12     9421.77     9066.89    390.26 o 
   0   4  12      970.04     1055.25    117.47 o 
   2   4  12       82.13      -63.79    110.09 o 
   4   4  12     6455.57     6660.77    445.82 o 
   6   4  12      776.07      577.21    176.52 o 
  -9   5  12      164.92      270.90    156.89 o 
  -7   5  12     2041.49     2454.37    234.98 o 
  -5   5  12       21.91       44.65     91.55 o 
  -3   5  12     2489.34     2604.31    230.91 o 
  -1   5  12     1623.39     1763.29    143.25 o 
   1   5  12       25.27       32.12    110.50 o 
   3   5  12      108.06      111.86    108.82 o 
   5   5  12      606.86      614.99    143.75 o 
   7   5  12      100.37      122.17    236.10 o 
 -10   6  12       81.51       16.49    200.86 o 
  -8   6  12       26.91      111.66    162.79 o 
  -6   6  12      426.34      468.10    159.56 o 
  -4   6  12     1442.68     1900.34    239.77 o 
  -2   6  12      206.51      268.29     91.02 o 
   0   6  12      109.62      237.56     88.64 o 
   2   6  12     1108.80     1221.63    149.20 o 
   4   6  12      277.64      361.08    131.14 o 
   6   6  12       50.51       65.27    159.52 o 
  -9   7  12      209.12      123.94    344.83 o 
  -7   7  12     2435.35     2040.49    207.54 o 
  -5   7  12      585.21      750.83    177.81 o 
  -3   7  12      225.49      295.09    116.54 o 
  -1   7  12     1124.36     1171.55    150.92 o 
   1   7  12      398.00      310.99     93.43 o 
   3   7  12      123.10      266.34    271.48 o 
   5   7  12     1470.62     1640.22    418.60 o 
   7   7  12       35.24      125.51    179.85 o 
  -8   8  12      933.26      573.26    306.31 o 
  -6   8  12     4541.56     4770.72    253.04 o 
  -4   8  12       54.20      176.09    103.77 o 
  -2   8  12     1544.48     1621.16    207.92 o 
   0   8  12     2677.63     2589.08    147.79 o 
   2   8  12      263.29      267.06    114.20 o 
   4   8  12     2525.83     2406.34    375.55 o 
   6   8  12      649.31      311.89    187.15 o 
  -9   9  12      215.74      424.25    228.29 o 
  -7   9  12     2213.69     2743.17    955.60 o 
  -5   9  12     6386.33     6683.20    280.58 o 
  -3   9  12     3142.38     3464.30    231.60 o 
  -1   9  12     7376.89     6908.58    262.71 o 
   1   9  12     2431.46     2650.92    158.14 o 
   3   9  12     8745.84     8953.05    564.74 o 
   5   9  12     3901.76     3161.75    323.05 o 
  -8  10  12     1734.79     1945.58    305.97 o 
  -6  10  12     3963.97     3826.60    300.93 o 
  -4  10  12    12577.31    12676.62    528.31 o 
  -2  10  12    13825.26    13358.20    348.08 o 
   0  10  12     5448.55     5288.29    197.86 o 
   2  10  12    12452.96    12333.19    383.00 o 
   4  10  12     7645.95     7583.26    419.59 o 
   6  10  12     2173.14     1979.79    291.64 o 
  -7  11  12     1630.33     1536.20    280.63 o 
  -5  11  12    11540.21    11844.95    345.80 o 
  -3  11  12    28177.29    28385.48    538.61 o 
  -1  11  12     6552.17     6802.98    282.16 o 
   1  11  12    10236.35    10703.17    307.67 o 
   3  11  12    13934.99    14148.96    435.99 o 
   5  11  12     4896.90     5638.47    751.42 o 
  -8  12  12     4848.65     4940.58    701.11 o 
  -6  12  12     3669.73     4251.03    357.76 o 
  -4  12  12    25717.49    25055.94    513.08 o 
  -2  12  12    14345.82    13898.55    366.94 o 
   0  12  12     6815.21     7239.15    568.06 o 
   2  12  12    12096.87    12054.08    392.30 o 
   4  12  12     7605.81     8338.98    454.86 o 
  -7  13  12     3698.24     3622.31    325.38 o 
  -5  13  12     8261.74     8827.62    520.41 o 
  -3  13  12    17331.01    17243.16    418.35 o 
  -1  13  12     6438.47     6567.45    342.31 o 
   1  13  12     5743.57     5443.50    337.11 o 
   3  13  12     8978.36     8892.96    381.44 o 
   5  13  12     3544.30     3787.35    375.06 o 
  -6  14  12     2345.98     2232.19    269.18 o 
  -4  14  12     5388.32     5023.18    396.66 o 
  -2  14  12    11934.60    11735.47    353.84 o 
   0  14  12     5617.72     5658.54    348.13 o 
   2  14  12     3753.13     3626.60    680.41 o 
   4  14  12     4066.08     4453.01    323.46 o 
  -5  15  12      818.93      675.98    189.28 o 
  -3  15  12     4915.12     4429.66    337.52 o 
  -1  15  12     7437.49     7481.79    371.21 o 
   1  15  12      870.80     1198.83    206.44 o 
   3  15  12     1885.59     1683.74    539.49 o 
  -6  16  12      368.72      307.18    187.58 o 
  -4  16  12      918.20      937.81    204.91 o 
  -2  16  12     4130.16     4559.19    434.70 o 
   0  16  12     1277.27     1038.49    200.31 o 
   2  16  12      381.18      245.30    204.42 o 
  -5  17  12      310.74      350.30    197.30 o 
  -3  17  12     1671.76     1449.06    290.86 o 
  -1  17  12      545.38      168.92    198.57 o 
   1  17  12      129.37      143.96    158.58 o 
  -2  18  12      169.80       74.48    364.32 o 
   0  18  12      134.63       43.86    184.68 o 
  -9   1  13      115.16      346.05    177.42 o 
  -7   1  13      684.22      703.12    147.91 o 
  -5   1  13      732.77      715.12    161.74 o 
  -3   1  13     2139.29     2180.82    122.64 o 
  -1   1  13       16.03      148.29     60.59 o 
   1   1  13      809.23     1226.64    187.25 o 
   3   1  13      630.54      790.83    191.78 o 
   5   1  13       10.30     -120.17    149.93 o 
   7   1  13      139.09       88.11    236.27 o 
 -10   2  13     1100.21     1011.82    240.77 o 
  -8   2  13      203.57       87.37    133.78 o 
  -6   2  13      189.50      194.19    124.43 o 
  -4   2  13    12689.99    12310.76    251.28 o 
  -2   2  13     4278.01     4696.71    196.58 o 
   0   2  13      178.85      361.37    100.61 o 
   2   2  13     5388.26     5523.31    292.15 o 
   4   2  13      631.95      322.30    320.46 o 
   6   2  13      240.44      178.89    136.01 o 
  -9   3  13     1411.22     1827.68    243.14 o 
  -7   3  13      326.65      236.28    130.42 o 
  -5   3  13     7557.13     7236.55    286.51 o 
  -3   3  13    19502.06    19592.39    381.55 o 
  -1   3  13     3409.86     3402.64    212.21 o 
   1   3  13     8276.31     6883.85    335.92 o 
   3   3  13    10124.27    10335.78    488.43 o 
   5   3  13     1130.97     1030.80    170.32 o 
   7   3  13      726.59      734.07    180.54 o 
 -10   4  13     2606.58     2591.37    268.48 o 
  -8   4  13     7685.38     7457.38   1040.41 o 
  -6   4  13     7156.94     7200.55    321.70 o 
  -4   4  13    17223.76    16659.95    360.81 o 
  -2   4  13    22808.85    22747.44    419.76 o 
   0   4  13     9317.66     9103.13    303.84 o 
   2   4  13    18673.99    19326.80    587.21 o 
   4   4  13     8653.30     9007.34    335.30 o 
   6   4  13     1670.66     1925.35    219.39 o 
  -9   5  13     4809.08     4437.21    313.77 o 
  -7   5  13     9200.00     9498.69    457.98 o 
  -5   5  13    10825.57    10381.79    301.33 o 
  -3   5  13    24146.15    24244.41    503.07 o 
  -1   5  13    23826.74    23233.34    801.91 o 
   1   5  13    16593.37    17021.29    648.44 o 
   3   5  13    21537.93    21352.31    511.12 o 
   5   5  13     6671.22     6956.92    679.57 o 
   7   5  13     1598.43     1514.66    274.30 o 
 -10   6  13     3385.81     3220.42    488.43 o 
  -8   6  13     7255.42     6584.13    531.28 o 
  -6   6  13    11753.87    12541.85    565.94 o 
  -4   6  13    17367.26    17801.53    573.53 o 
  -2   6  13    39176.39    38074.04    610.02 o 
   0   6  13    11639.71    11152.53    302.14 o 
   2   6  13    15053.81    15555.57    407.75 o 
   4   6  13    15361.12    15009.69    649.23 o 
   6   6  13     3515.16     3189.37    347.12 o 
  -9   7  13     3556.90     3869.55    389.22 o 
  -7   7  13     4599.23     4664.83    299.03 o 
  -5   7  13    22141.12    21755.43    744.95 o 
  -3   7  13    21987.87    22900.53    709.72 o 
  -1   7  13    19011.45    18683.73    330.63 o 
   1   7  13     8516.24     8681.49    259.37 o 
   3   7  13    18453.67    19108.00    479.32 o 
   5   7  13     6497.85     6806.26    882.38 o 
   7   7  13     1183.66      788.71    278.84 o 
  -8   8  13     1556.80     1157.92    264.38 o 
  -6   8  13     6276.53     6216.84    278.80 o 
  -4   8  13    18317.51    18269.46    413.99 o 
  -2   8  13    12601.62    12581.98    330.51 o 
   0   8  13     6759.70     7463.07    223.96 o 
   2   8  13    12882.32    12826.36    332.58 o 
   4   8  13     6585.47     7012.50    437.74 o 
   6   8  13     1646.59     1824.56    281.05 o 
  -9   9  13     1193.86     1390.58    299.19 o 
  -7   9  13     1247.66     1303.25    256.87 o 
  -5   9  13    13071.67    13230.79    363.19 o 
  -3   9  13     9071.80     8943.82    288.40 o 
  -1   9  13     1090.45     1081.09    139.40 o 
   1   9  13     9341.27     9460.42    276.02 o 
   3   9  13     7172.50     7810.55    409.06 o 
   5   9  13     1903.10     2043.19    759.49 o 
  -8  10  13       38.39      221.86    209.65 o 
  -6  10  13      816.53      307.39    157.87 o 
  -4  10  13     6873.94     6840.89    284.77 o 
  -2  10  13     1504.53     1682.09    187.82 o 
   0  10  13      500.56      387.49    192.21 o 
   2  10  13     4926.37     5561.74    290.96 o 
   4  10  13     1792.52     2134.48    499.90 o 
   6  10  13      407.29      141.32    185.41 o 
  -7  11  13       23.56      165.07    160.57 o 
  -5  11  13     3000.54     3171.56    373.35 o 
  -3  11  13      694.58      774.79    138.10 o 
  -1  11  13       87.83      224.92    107.22 o 
   1  11  13      239.79      259.13    135.07 o 
   3  11  13     2090.80     2196.70    301.04 o 
   5  11  13      527.61      412.77    202.67 o 
  -8  12  13      259.75      109.31    218.24 o 
  -6  12  13        9.69       61.61    155.81 o 
  -4  12  13       67.75      159.06     99.75 o 
  -2  12  13      536.29      658.04    134.83 o 
   0  12  13        7.61     -109.60    109.31 o 
   2  12  13      208.74     -113.40    123.17 o 
   4  12  13      387.97      561.54    198.55 o 
  -7  13  13      308.90      264.95    182.68 o 
  -5  13  13        3.31      130.47    176.04 o 
  -3  13  13      130.59      327.85    122.99 o 
  -1  13  13        2.41      -14.97    103.47 o 
   1  13  13      176.45      -17.23    127.40 o 
   3  13  13       20.27       -1.05    128.23 o 
  -6  14  13       14.46       70.31    206.28 o 
  -4  14  13     1067.89     1253.49    253.60 o 
  -2  14  13       97.29      222.79    122.76 o 
   0  14  13      414.48      362.41    152.62 o 
   2  14  13      644.34      711.16    341.95 o 
   4  14  13       79.78      -52.13    143.43 o 
  -5  15  13      899.65      643.23    186.32 o 
  -3  15  13     3965.28     4226.84    318.88 o 
  -1  15  13     1259.61      985.43    271.99 o 
   1  15  13     1882.57     1186.67    203.49 o 
   3  15  13     1245.46     1129.40    268.87 o 
  -4  16  13     3348.63     3275.34    301.99 o 
  -2  16  13     3791.09     4263.03    810.04 o 
   0  16  13     3366.39     2888.30    622.83 o 
   2  16  13     2565.45     3020.45    538.26 o 
  -3  17  13     4343.63     4481.93    444.24 o 
  -1  17  13     5610.10     5239.45    468.52 o 
   1  17  13     4062.27     4042.53    545.27 o 
 -10   0  14     4157.52     3867.00    529.59 o 
  -8   0  14     5438.42     5108.18    551.98 o 
  -6   0  14    16364.29    16022.39    502.15 o 
  -4   0  14    41575.83    41709.64    869.98 o 
  -2   0  14     9331.04     9163.82    400.69 o 
   0   0  14    17723.70    17415.81    670.42 o 
   2   0  14    38219.03    36528.52   1260.68 o 
   4   0  14    13385.15    12718.69    728.91 o 
   6   0  14     2212.81     2344.01    429.79 o 
  -9   1  14     4047.77     4865.29    392.44 o 
  -7   1  14     9546.39    10195.49    358.76 o 
  -5   1  14    28246.20    27755.19    567.99 o 
  -3   1  14    42512.94    40095.75    548.06 o 
  -1   1  14     5591.27     5543.40    360.38 o 
   1   1  14    23797.42    23284.22    672.83 o 
   3   1  14    23052.44    23868.04   1230.83 o 
   5   1  14     5027.96     5135.13    402.48 o 
   7   1  14     1809.29     1867.97    199.00 o 
 -10   2  14     1948.01     1522.57    439.71 o 
  -8   2  14     2513.64     2235.57    223.19 o 
  -6   2  14    15208.50    15005.18    625.16 o 
  -4   2  14    20553.71    20350.64    338.68 o 
  -2   2  14     2001.20     2111.89    146.40 o 
   0   2  14     9998.64    10471.66    324.57 o 
   2   2  14    16561.59    15727.85    438.33 o 
   4   2  14     7600.85     7980.60    443.05 o 
   6   2  14     1498.65     1172.74    323.38 o 
  -9   3  14      375.42      508.54    267.87 o 
  -7   3  14     2861.37     3195.87    516.11 o 
  -5   3  14    10543.43    10780.73    354.38 o 
  -3   3  14     7211.42     6905.01    232.29 o 
  -1   3  14     6319.72     6371.23    231.66 o 
   1   3  14     5719.21     6009.50    380.43 o 
   3   3  14     6491.41     6865.86    431.56 o 
   5   3  14     2190.90     2245.02    228.78 o 
   7   3  14      682.26      536.92    233.64 o 
 -10   4  14      233.95      245.88    197.81 o 
  -8   4  14      104.62      118.76    132.45 o 
  -6   4  14     4047.66     4533.93    280.04 o 
  -4   4  14     1384.10     1422.58    191.86 o 
  -2   4  14     1466.33     1372.07    137.97 o 
   0   4  14    10105.17    10447.82    507.50 o 
   2   4  14     3209.63     3121.50    481.57 o 
   4   4  14     1884.30     1863.56    304.12 o 
   6   4  14      178.47      179.67    168.63 o 
  -9   5  14       51.56       64.30    259.21 o 
  -7   5  14      983.89      887.21    173.94 o 
  -5   5  14       22.82       24.48     98.12 o 
  -3   5  14     1472.65     1827.80    242.71 o 
  -1   5  14     1146.54     1325.81    160.13 o 
   1   5  14     2569.00     3086.24    276.80 o 
   3   5  14     1083.28     1033.51    265.37 o 
   5   5  14      177.50      307.69    141.61 o 
  -8   6  14      261.17      358.78    161.02 o 
  -6   6  14      262.06      631.88    150.46 o 
  -4   6  14       82.39      129.56    104.11 o 
  -2   6  14       82.04      162.04    156.72 o 
   0   6  14       25.28       64.31     91.48 o 
   2   6  14      502.46      665.82    138.69 o 
   4   6  14       21.72      -95.89    116.71 o 
   6   6  14      123.13        6.16    169.42 o 
  -9   7  14      203.01      -31.94    197.72 o 
  -7   7  14      501.07      544.46    160.78 o 
  -5   7  14      834.73     1069.51    146.73 o 
  -3   7  14      559.01      738.49    126.44 o 
  -1   7  14     1113.84     1132.47    155.70 o 
   1   7  14     2646.75     2872.49    197.81 o 
   3   7  14        5.90       35.02    198.96 o 
   5   7  14      426.40      443.93    192.53 o 
  -8   8  14       22.93      131.60    189.87 o 
  -6   8  14     3279.32     3234.58    225.92 o 
  -4   8  14       72.44      113.74    115.54 o 
  -2   8  14      338.32      477.29    127.62 o 
   0   8  14     2943.76     3367.75    179.83 o 
   2   8  14      838.98      640.95    121.14 o 
   4   8  14     1019.87      958.27    219.28 o 
   6   8  14      634.25      719.89    270.95 o 
  -9   9  14      676.54      580.71    255.69 o 
  -7   9  14     2696.59     3125.19    740.95 o 
  -5   9  14     8797.71     9081.01    326.91 o 
  -3   9  14     1453.12     1331.21    158.16 o 
  -1   9  14     4205.75     4358.34    285.82 o 
   1   9  14     2577.52     2636.34    184.85 o 
   3   9  14     3351.34     3630.78    327.17 o 
   5   9  14     1810.39     1445.31    251.16 o 
  -8  10  14     2273.14     2186.70    470.46 o 
  -6  10  14     5386.44     5522.87    291.16 o 
  -4  10  14    12632.39    12640.08    776.39 o 
  -2  10  14     5392.88     6217.52    367.19 o 
   0  10  14     2327.95     2203.72    188.99 o 
   2  10  14     6441.53     6438.14    317.35 o 
   4  10  14     5614.08     5462.36    412.69 o 
  -7  11  14     4492.08     4227.23    342.82 o 
  -5  11  14    12561.47    13383.55    620.50 o 
  -3  11  14    16713.41    16595.24    608.67 o 
  -1  11  14     3188.96     3167.61    219.97 o 
   1  11  14    10314.22     9763.69    478.77 o 
   3  11  14    13396.55    12987.43    727.23 o 
   5  11  14     2139.92     2181.46    301.89 o 
  -6  12  14     5312.65     5505.22    542.62 o 
  -4  12  14    16739.49    15990.32    484.44 o 
  -2  12  14    10547.86    10575.38    377.41 o 
   0  12  14     5833.27     5970.71    436.66 o 
   2  12  14    16227.01    16569.28    648.17 o 
   4  12  14     5264.52     5283.30    352.49 o 
  -7  13  14     2957.51     3089.91    543.48 o 
  -5  13  14     6614.53     6977.56    417.21 o 
  -3  13  14     9971.28     9556.85    335.44 o 
  -1  13  14     5592.93     5584.76    289.08 o 
   1  13  14    10378.58    10836.03    425.39 o 
   3  13  14     7594.81     6484.79    902.48 o 
  -6  14  14     3435.60     3333.46    320.22 o 
  -4  14  14     4654.47     4123.65    325.42 o 
  -2  14  14     4431.22     4459.42    268.70 o 
   0  14  14     5646.96     5637.22    465.17 o 
   2  14  14     5228.71     5902.81    482.56 o 
  -5  15  14     1960.75     1944.60    412.21 o 
  -3  15  14     1493.96     1121.41    209.43 o 
  -1  15  14     2451.73     2496.53    259.81 o 
   1  15  14     2907.28     2739.40    279.78 o 
  -4  16  14      956.93      846.13    205.74 o 
  -2  16  14     1684.99     1888.76    309.13 o 
   0  16  14     1548.85     1336.77    233.76 o 
  -3  17  14      799.71      407.98    230.41 o 
  -1  17  14      460.18      524.09    275.32 o 
  -9   1  15      236.94      276.49    198.62 o 
  -7   1  15       84.48      148.90    158.42 o 
  -5   1  15     1056.08     1094.84    128.76 o 
  -3   1  15     1892.97     2033.49    129.41 o 
  -1   1  15       81.22       93.42    104.18 o 
   1   1  15     1011.00     1059.92    206.24 o 
   3   1  15     1799.43     1668.03    274.80 o 
   5   1  15       23.64       13.50    164.85 o 
 -10   2  15      746.97      850.79    247.94 o 
  -8   2  15      587.53      633.90    205.27 o 
  -6   2  15       62.70       62.41    147.18 o 
  -4   2  15     5714.42     5484.54    192.36 o 
  -2   2  15      465.81      384.64     97.68 o 
   0   2  15     1134.67     1297.43    157.92 o 
   2   2  15     7788.45     7474.76    649.72 o 
   4   2  15      687.87      841.31    210.10 o 
   6   2  15       44.63        1.47    138.64 o 
  -9   3  15     1962.95     1638.64    268.27 o 
  -7   3  15     2246.55     2473.50    418.57 o 
  -5   3  15     3180.47     3356.56    244.01 o 
  -3   3  15     5222.97     5031.56    253.07 o 
  -1   3  15     5376.93     5788.69    277.25 o 
   1   3  15    10724.05    10228.90    366.59 o 
   3   3  15     5374.28     5283.52    392.37 o 
   5   3  15      240.00      308.02    146.99 o 
  -8   4  15     4530.44     4846.98    352.66 o 
  -6   4  15     8443.98     8045.32    635.87 o 
  -4   4  15     5319.16     5808.22    260.67 o 
  -2   4  15    10822.72    10196.12    310.93 o 
   0   4  15    11914.78    11967.85    524.49 o 
   2   4  15    13887.03    13472.43    700.39 o 
   4   4  15     2634.72     2657.81    239.46 o 
   6   4  15     1095.46      977.69    237.42 o 
  -9   5  15     2123.62     2368.44    349.01 o 
  -7   5  15    16815.07    16567.99    487.71 o 
  -5   5  15    15886.23    15847.92    383.18 o 
  -3   5  15     8636.43     8527.68    415.61 o 
  -1   5  15    27992.45    28756.93    527.73 o 
   1   5  15    17164.76    16430.42    501.35 o 
   3   5  15     8468.15     8581.84    334.14 o 
   5   5  15     2149.61     2090.84    232.77 o 
  -8   6  15     7257.75     7333.92    368.64 o 
  -6   6  15    16889.19    16107.62    901.03 o 
  -4   6  15    14716.94    15040.66    371.63 o 
  -2   6  15    13705.39    13926.45    353.12 o 
   0   6  15    28666.84    27917.54    618.89 o 
   2   6  15    13244.68    13259.52    400.26 o 
   4   6  15     5549.40     5156.74    315.47 o 
   6   6  15     1968.07     2532.59    455.37 o 
  -9   7  15     2237.13     1836.39    439.85 o 
  -7   7  15     8733.47     9454.90    397.47 o 
  -5   7  15    17271.59    17063.15    424.44 o 
  -3   7  15     6550.75     6620.18    490.68 o 
  -1   7  15    19751.18    19546.40    431.75 o 
   1   7  15    19226.11    19883.02    657.02 o 
   3   7  15     9467.42     9452.34    473.14 o 
   5   7  15     1870.05     2409.79    304.45 o 
  -8   8  15     1403.44     1541.93    388.29 o 
  -6   8  15     5962.57     6537.79    298.40 o 
  -4   8  15    12925.85    13261.68    607.64 o 
  -2   8  15     3530.23     3413.22    215.55 o 
   0   8  15     7104.76     6920.38    236.84 o 
   2   8  15    16670.78    16720.17    517.22 o 
   4   8  15     2097.93     2105.32    274.78 o 
  -7   9  15      665.25      428.56    218.91 o 
  -5   9  15     6183.32     6379.72    387.77 o 
  -3   9  15     2813.42     2843.79    219.27 o 
  -1   9  15      729.24      738.79    133.89 o 
   1   9  15    10271.84     9970.82    302.18 o 
   3   9  15     4511.79     4915.91    652.36 o 
   5   9  15      402.98      646.09    210.59 o 
  -8  10  15      753.55     1182.67    277.24 o 
  -6  10  15      465.10      519.19    245.90 o 
  -4  10  15     7506.62     7685.35    338.10 o 
  -2  10  15       83.45        5.15    100.88 o 
   0  10  15     1733.71     1829.12    184.79 o 
   2  10  15     4710.95     5103.43    556.44 o 
   4  10  15      303.66       36.29    283.32 o 
  -7  11  15      317.91      303.03    181.36 o 
  -5  11  15     2127.61     2183.72    305.17 o 
  -3  11  15      323.28      429.53    128.72 o 
  -1  11  15      402.03      479.87    127.74 o 
   1  11  15     1299.99     1118.43    309.44 o 
   3  11  15      695.12      980.43    235.71 o 
  -6  12  15      792.64      720.01    270.74 o 
  -4  12  15     1118.53      915.84    137.22 o 
  -2  12  15       67.19      276.25    125.65 o 
   0  12  15       43.98      118.91    138.50 o 
   2  12  15      126.38      392.63    200.31 o 
   4  12  15       23.71      -29.53    132.50 o 
  -5  13  15       24.70       77.78    158.10 o 
  -3  13  15      494.39      398.65    131.56 o 
  -1  13  15      116.94      -88.34    123.17 o 
   1  13  15       94.80       41.86    165.64 o 
   3  13  15      101.72       -9.78    193.57 o 
  -6  14  15       59.27      258.73    185.18 o 
  -4  14  15      637.56      842.94    195.25 o 
  -2  14  15      610.32      453.57    165.74 o 
   0  14  15      182.99      118.65    146.31 o 
   2  14  15      988.83     1197.70    326.71 o 
  -5  15  15     1023.32      703.14    206.63 o 
  -3  15  15     2316.66     1879.04    244.16 o 
  -1  15  15     1016.51      685.63    190.33 o 
   1  15  15     2066.12     1624.41    240.53 o 
  -2  16  15     2666.66     2116.78    327.55 o 
   0  16  15     4307.50     4645.50    366.25 o 
  -8   0  16     6795.15     5888.37    613.85 o 
  -6   0  16    16371.31    16333.41    817.98 o 
  -4   0  16    13461.36    14287.49    468.69 o 
  -2   0  16    16797.38    15505.08    759.97 o 
   0   0  16    20836.18    20355.20    885.14 o 
   2   0  16    18749.82    21768.25    976.86 o 
   4   0  16     2835.84     3008.58    458.58 o 
   6   0  16     3646.67     2873.29    507.21 o 
  -9   1  16     3960.46     4473.27    407.13 o 
  -7   1  16     8341.61     9019.35    443.57 o 
  -5   1  16    20841.82    20055.17    489.30 o 
  -3   1  16    17289.82    17195.46    439.35 o 
  -1   1  16     7900.80     7365.18    370.22 o 
   1   1  16    26543.78    26864.44    756.79 o 
   3   1  16     5854.92     5607.46    415.11 o 
   5   1  16     2904.23     2797.79    434.35 o 
  -8   2  16     2480.00     3035.36    329.58 o 
  -6   2  16    10444.72    10697.32    368.57 o 
  -4   2  16     7891.13     7628.48    301.45 o 
  -2   2  16    12340.50    11849.69    304.44 o 
   0   2  16    17910.45    17444.65    567.10 o 
   2   2  16    10329.62     9935.10    590.38 o 
   4   2  16     2460.64     2677.25    316.43 o 
   6   2  16     2199.66     2132.77    254.62 o 
  -9   3  16      631.55      577.98    225.48 o 
  -7   3  16     4112.05     4042.73    721.57 o 
  -5   3  16     8425.63     8437.21    329.22 o 
  -3   3  16     2308.55     2614.19    180.55 o 
  -1   3  16     3521.32     4508.67    267.80 o 
   1   3  16    13448.38    14272.90    427.85 o 
   3   3  16     1767.36     1567.02    374.52 o 
   5   3  16     1522.46     1418.88    204.36 o 
  -8   4  16      735.95     1038.72    276.29 o 
  -6   4  16     5146.90     5703.28    326.28 o 
  -4   4  16      139.36      205.37    134.41 o 
  -2   4  16      727.29      830.15    127.15 o 
   0   4  16     5511.91     6111.86    326.09 o 
   2   4  16     1359.69     1021.24    213.24 o 
   4   4  16      359.59      315.34    137.30 o 
   6   4  16      687.04      567.91    241.68 o 
  -9   5  16      121.14       59.25    148.67 o 
  -7   5  16      865.46      834.12    185.33 o 
  -5   5  16      649.14      577.81    232.76 o 
  -3   5  16       47.95       87.40     98.13 o 
  -1   5  16      626.81      765.84    130.18 o 
   1   5  16     1316.01     1378.64    188.28 o 
   3   5  16       57.80       -6.39    112.22 o 
   5   5  16      262.69      312.13    153.98 o 
  -8   6  16        0.39       -5.71    247.33 o 
  -6   6  16      224.70      440.92    150.40 o 
  -4   6  16      483.31      402.30    199.43 o 
  -2   6  16     1761.00     1579.61    166.43 o 
   0   6  16      247.96      237.46    126.37 o 
   2   6  16        0.97      206.21    105.60 o 
   4   6  16        0.35      -75.42    119.14 o 
  -9   7  16       69.95      -21.04    198.28 o 
  -7   7  16      204.93      420.14    166.73 o 
  -5   7  16      215.43      180.79    116.02 o 
  -3   7  16      398.54      395.32    155.89 o 
  -1   7  16       23.71       45.37    101.03 o 
   1   7  16       19.58      -88.28     93.23 o 
   3   7  16       12.71     -147.61    111.46 o 
   5   7  16       95.43      -84.01    157.06 o 
  -8   8  16      223.69      553.77    238.69 o 
  -6   8  16     1631.67     1640.23    253.98 o 
  -4   8  16      506.57      481.57    126.69 o 
  -2   8  16      107.90        7.67    216.94 o 
   0   8  16     1509.65     1486.79    196.96 o 
   2   8  16      823.53      808.51    142.80 o 
   4   8  16      319.36      456.63    192.53 o 
  -7   9  16     2555.98     3053.52    277.76 o 
  -5   9  16     3801.84     3639.95    306.91 o 
  -3   9  16     1493.48     1659.12    173.25 o 
  -1   9  16     5226.01     5127.45    273.29 o 
   1   9  16     4848.10     6066.51    663.57 o 
   3   9  16     1025.31     1035.08    184.98 o 
  -8  10  16     1644.54     1540.39    446.92 o 
  -6  10  16     4521.40     4015.01    279.32 o 
  -4  10  16     9164.22     8971.77    328.90 o 
  -2  10  16     4516.06     4881.39    274.92 o 
   0  10  16     9288.46     9104.89    325.20 o 
   2  10  16     4696.57     4511.09    417.42 o 
   4  10  16     2263.09     2257.33    914.39 o 
  -7  11  16     4198.48     4535.55    355.44 o 
  -5  11  16     8017.11     7487.10    352.05 o 
  -3  11  16     9332.12     9871.37    750.96 o 
  -1  11  16     8863.56     8715.93    341.17 o 
   1  11  16     7220.12     8429.18    567.39 o 
   3  11  16     4746.45     4708.55    327.26 o 
  -6  12  16     5621.35     6291.68    602.48 o 
  -4  12  16     6889.19     7021.83    408.26 o 
  -2  12  16     7380.09     7318.92    576.26 o 
   0  12  16     6861.33     7298.70    412.07 o 
   2  12  16     7923.39     8664.74    828.09 o 
  -5  13  16     3456.25     3463.54    524.33 o 
  -3  13  16     4125.27     4329.54    480.18 o 
  -1  13  16     6551.48     6275.31    450.88 o 
   1  13  16     9392.89    10152.39    524.39 o 
  -4  14  16     1895.29     1673.22    297.25 o 
  -2  14  16     3191.33     2776.78    279.69 o 
   0  14  16     7139.31     7191.47    511.29 o 
   2  14  16     3308.26     2724.79    449.42 o 
  -3  15  16      719.56      286.63    210.49 o 
  -1  15  16     4198.40     4272.69    340.62 o 
  -9   1  17      395.74      623.74    235.86 o 
  -7   1  17       87.71      279.70    172.41 o 
  -5   1  17       11.15      180.10    125.54 o 
  -3   1  17     1231.85     1257.76    167.99 o 
  -1   1  17      119.07       44.79    141.43 o 
   1   1  17       45.53      444.22    173.34 o 
   3   1  17      401.36      419.30    180.44 o 
   5   1  17       52.78      -61.35    181.75 o 
  -8   2  17     1294.85     1144.53    246.72 o 
  -6   2  17       53.78       15.53    120.51 o 
  -4   2  17     1756.33     1771.75    191.53 o 
  -2   2  17     1848.31     1491.79    477.37 o 
   0   2  17      960.88     1054.69    212.18 o 
   2   2  17     1493.27     1334.74    233.25 o 
   4   2  17      658.50      661.60    256.95 o 
  -9   3  17     2556.44     2529.78    328.98 o 
  -7   3  17     4344.63     4739.32    311.33 o 
  -5   3  17     1690.47     1396.05    184.09 o 
  -3   3  17     5170.08     5351.64    322.59 o 
  -1   3  17     6536.31     6163.34    412.03 o 
   1   3  17     4419.29     4828.18    481.38 o 
   3   3  17     1911.36     1956.62    443.32 o 
   5   3  17      664.80      498.40    213.38 o 
  -8   4  17     3858.82     4552.90    602.05 o 
  -6   4  17     6686.16     7318.29    350.77 o 
  -4   4  17     1781.24     1729.62    165.40 o 
  -2   4  17    11694.17    10801.54    314.66 o 
   0   4  17    21983.44    22002.56    543.16 o 
   2   4  17     4660.99     4978.24    691.66 o 
   4   4  17     1535.69     1420.27    203.36 o 
  -9   5  17     2395.04     2360.88    332.61 o 
  -7   5  17    11011.04    11101.45    412.72 o 
  -5   5  17     6780.42     6636.78    291.41 o 
  -3   5  17     3948.97     4211.85    237.88 o 
  -1   5  17    33623.25    34178.28    711.72 o 
   1   5  17    14833.91    15378.14    465.16 o 
   3   5  17     2283.49     2578.25    266.69 o 
   5   5  17     2696.01     2955.45    344.54 o 
  -8   6  17     4287.44     4233.44    321.67 o 
  -6   6  17    13596.49    13503.89    597.12 o 
  -4   6  17     5251.71     5269.90    271.96 o 
  -2   6  17     8702.80     8823.45    365.50 o 
   0   6  17    33151.11    33270.53    719.04 o 
   2   6  17     5666.48     5840.88    290.79 o 
   4   6  17     2954.64     3119.08    272.62 o 
  -7   7  17     8682.30     8819.51    785.00 o 
  -5   7  17     7391.89     7395.81    328.77 o 
  -3   7  17     6203.97     6815.20    443.52 o 
  -1   7  17    15582.16    15731.51    359.10 o 
   1   7  17    11493.07    11189.26    334.49 o 
   3   7  17     2892.11     3626.68    275.72 o 
  -8   8  17     4058.63     3609.69    927.27 o 
  -6   8  17     5004.54     4849.69    319.40 o 
  -4   8  17     5691.49     5398.80    285.78 o 
  -2   8  17     6390.17     7200.69    411.67 o 
   0   8  17     9756.74     9989.62    511.84 o 
   2   8  17     4229.08     4521.85    324.13 o 
   4   8  17     1407.98     1239.31    253.54 o 
  -7   9  17     1322.59     1652.88    231.69 o 
  -5   9  17     1368.01     1153.81    168.62 o 
  -3   9  17     5781.50     5515.56    292.57 o 
  -1   9  17     4304.97     4129.69    261.81 o 
   1   9  17     2933.97     3301.12    287.03 o 
   3   9  17     1626.29     1297.95    524.76 o 
  -6  10  17      355.78      351.93    143.47 o 
  -4  10  17     3338.06     2940.24    231.21 o 
  -2  10  17      917.32     1055.44    166.16 o 
   0  10  17     1443.31     1459.57    204.78 o 
   2  10  17     1665.70     1364.54    265.18 o 
  -7  11  17      270.07      272.76    185.18 o 
  -5  11  17      127.63       54.82    124.95 o 
  -3  11  17     1222.26     1698.74    292.33 o 
  -1  11  17      296.34      333.10    133.09 o 
   1  11  17      873.25      663.86    318.18 o 
   3  11  17      153.39       97.96    190.54 o 
  -6  12  17      529.64      448.03    194.90 o 
  -4  12  17      155.35       89.62    111.32 o 
  -2  12  17       39.74       21.22    121.57 o 
   0  12  17      862.49     1210.53    209.56 o 
   2  12  17        4.94      169.06    183.89 o 
  -5  13  17      103.81      215.13    169.21 o 
  -3  13  17      323.22      574.15    183.27 o 
  -1  13  17      141.08       33.88    226.23 o 
   1  13  17        1.71      -36.56    178.48 o 
  -4  14  17      275.30      308.61    176.91 o 
  -2  14  17      936.64      624.61    206.27 o 
   0  14  17       96.00      223.74    164.44 o 
  -8   0  18     6036.21     7100.90    694.49 o 
  -6   0  18     4345.86     5002.98    566.18 o 
  -4   0  18    18500.15    19178.29    582.31 o 
  -2   0  18    31183.12    32094.13   1211.09 o 
   0   0  18     9709.72     9304.73    637.44 o 
   2   0  18     8877.78     8280.93    732.04 o 
   4   0  18     3215.47     3646.74    535.85 o 
  -9   1  18     5548.95     5989.99    479.64 o 
  -7   1  18     4815.48     5076.63    514.31 o 
  -5   1  18     7592.49     7474.54    356.75 o 
  -3   1  18    11674.27    11598.10    529.47 o 
  -1   1  18    17270.28    16978.89    623.00 o 
   1   1  18     8181.70     7935.55    400.23 o 
   3   1  18     3833.21     3014.51    342.99 o 
   5   1  18     3899.41     3931.86    538.86 o 
  -8   2  18     4351.11     3469.70    497.70 o 
  -6   2  18     4543.60     4098.82    337.38 o 
  -4   2  18     6489.70     5989.35    325.03 o 
  -2   2  18    11682.14    11878.38    752.39 o 
   0   2  18     7292.80     8528.83    508.69 o 
   2   2  18     3084.91     3792.64    364.30 o 
   4   2  18     2225.84     2155.88    466.18 o 
  -7   3  18     4249.15     4838.64    791.02 o 
  -5   3  18     3130.95     3366.43    260.76 o 
  -3   3  18     1481.63     1796.88    233.89 o 
  -1   3  18     7915.76     7992.41    478.49 o 
   1   3  18     2737.45     2576.91    312.01 o 
   3   3  18      569.30      596.27    207.53 o 
   5   3  18     2063.62     1742.82    239.35 o 
  -8   4  18      446.19      361.38    199.27 o 
  -6   4  18     2163.19     2338.73    316.01 o 
  -4   4  18      678.68      664.17    151.01 o 
  -2   4  18     5308.73     5795.64    329.40 o 
   0   4  18     2897.03     3856.89    345.72 o 
   2   4  18      256.61      195.88    123.67 o 
   4   4  18      357.24      200.34    148.74 o 
  -7   5  18      366.91      361.95    179.34 o 
  -5   5  18      879.07      869.83    177.78 o 
  -3   5  18      103.98     -128.53    109.44 o 
  -1   5  18     6068.21     6439.81    349.99 o 
   1   5  18      520.68      690.14    163.80 o 
   3   5  18       13.10       61.31    283.20 o 
  -8   6  18       16.46       98.40    162.49 o 
  -6   6  18        8.60       71.43    143.37 o 
  -4   6  18       89.71      207.76    113.02 o 
  -2   6  18      144.57       80.81    104.44 o 
   0   6  18      201.22      339.42    157.38 o 
   2   6  18        0.91        2.96    107.57 o 
   4   6  18       21.34      -73.37    241.01 o 
  -7   7  18       44.13       -7.98    151.28 o 
  -5   7  18      124.57      423.54    135.22 o 
  -3   7  18      342.10      346.78    124.47 o 
  -1   7  18      363.82      180.02    109.09 o 
   1   7  18       16.26      -19.67    110.20 o 
   3   7  18        3.17     -144.66    293.86 o 
  -6   8  18     1123.76     1002.73    172.55 o 
  -4   8  18      695.22      623.91    146.89 o 
  -2   8  18     1252.07     1394.52    172.00 o 
   0   8  18     2113.08     2305.96    248.96 o 
   2   8  18      142.54     -129.42    108.00 o 
  -7   9  18     1053.29     1241.49    220.72 o 
  -5   9  18     1324.28     1572.39    187.32 o 
  -3   9  18     3498.50     3674.90    251.76 o 
  -1   9  18     1765.90     1552.20    186.18 o 
   1   9  18     1436.17     1446.01    325.18 o 
   3   9  18      573.89      536.35    174.03 o 
  -6  10  18     2898.74     2922.72    296.67 o 
  -4  10  18     4444.23     4107.20    289.08 o 
  -2  10  18     4191.21     5083.80    299.59 o 
   0  10  18     4719.01     5280.17    355.65 o 
   2  10  18     2210.66     2226.87    327.67 o 
  -5  11  18     3920.57     3933.42    275.98 o 
  -3  11  18     7234.96     7822.20    368.27 o 
  -1  11  18     7505.88     7265.96    380.30 o 
   1  11  18     4828.41     4859.48    441.27 o 
  -4  12  18     4932.91     5074.73    305.62 o 
  -2  12  18     9518.91    10509.91    367.72 o 
   0  12  18     7426.01     7604.06    544.76 o 
  -3  13  18     6446.28     6192.69    337.04 o 
  -1  13  18     8168.85     8072.33    451.95 o 
  -2  14  18     4519.34     4216.23    342.54 o 
  -7   1  19      431.18      585.35    221.06 o 
  -5   1  19        8.48     -150.45    151.18 o 
  -3   1  19      899.54      781.39    201.15 o 
  -1   1  19      292.30      374.06    176.44 o 
   1   1  19      173.20      103.33    165.99 o 
   3   1  19      141.41      445.61    212.58 o 
  -8   2  19     1080.08     1118.93    265.55 o 
  -6   2  19      168.05      336.71    189.93 o 
  -4   2  19      760.71      892.13    172.86 o 
  -2   2  19     5059.71     4311.59    367.93 o 
   0   2  19     1115.56     1319.41    242.02 o 
   2   2  19      379.30      242.42    190.00 o 
   4   2  19      889.88      999.58    261.17 o 
  -7   3  19     1171.44      947.11    274.63 o 
  -5   3  19      517.35      520.59    155.23 o 
  -3   3  19     4842.24     4763.73    345.92 o 
  -1   3  19     6905.02     7882.96    495.57 o 
   1   3  19     1242.88      869.31    226.53 o 
   3   3  19     1497.15     1291.21    286.08 o 
  -8   4  19     3037.00     3116.86    356.88 o 
  -6   4  19     3055.89     2831.62    259.45 o 
  -4   4  19     4192.71     3879.23    477.12 o 
  -2   4  19     8209.12     8869.69    438.38 o 
   0   4  19     9125.19     8937.15    390.62 o 
   2   4  19     1764.98     1642.99    268.48 o 
   4   4  19     3024.49     3166.07    286.46 o 
  -7   5  19     5562.46     5999.65    551.62 o 
  -5   5  19     7318.05     7819.77    403.05 o 
  -3   5  19     5487.12     5729.88    339.60 o 
  -1   5  19    11357.25    11818.94    984.92 o 
   1   5  19     6636.45     7620.54    513.29 o 
   3   5  19     2426.73     2060.82    251.83 o 
  -6   6  19     9073.00     9086.73    422.57 o 
  -4   6  19     6490.77     6603.12    371.31 o 
  -2   6  19    11391.20    11079.89    402.57 o 
   0   6  19    12627.42    12433.62    554.74 o 
   2   6  19     2854.72     2638.76    197.02 o 
  -7   7  19     4761.75     4647.80    492.52 o 
  -5   7  19     5102.02     4977.25    330.58 o 
  -3   7  19     9301.54     9506.13    331.53 o 
  -1   7  19    11197.67    11148.78    420.11 o 
   1   7  19     4559.33     4831.26    342.42 o 
   3   7  19     2429.25     2674.10    309.27 o 
  -6   8  19     1552.03     1656.18    195.79 o 
  -4   8  19     4272.87     4446.27    277.42 o 
  -2   8  19     9296.45     9847.72    465.40 o 
   0   8  19     5398.28     5531.43    364.65 o 
   2   8  19     1360.52     1338.09    501.25 o 
  -5   9  19      482.84      395.48    145.91 o 
  -3   9  19     7337.54     7708.92    358.27 o 
  -1   9  19     3909.01     4106.52    273.29 o 
   1   9  19      428.83      303.25    223.44 o 
  -6  10  19       29.68       17.00    142.26 o 
  -4  10  19     1079.45     1073.04    193.67 o 
  -2  10  19     4948.00     4544.48    291.87 o 
   0  10  19      198.37      172.62    162.31 o 
   2  10  19      399.65      557.53    222.36 o 
  -5  11  19       87.53      -59.18    133.02 o 
  -3  11  19     2481.43     2594.35    251.90 o 
  -1  11  19      111.93      188.81    144.98 o 
   1  11  19      117.31      382.46    270.50 o 
  -4  12  19      176.21      154.17    141.39 o 
  -2  12  19        5.63       28.67    134.69 o 
   0  12  19      137.50        2.57    333.09 o 
  -8   0  20     6208.14     6376.56    693.53 o 
  -6   0  20     2234.98     2547.35    462.43 o 
  -4   0  20    15983.85    16351.22    876.00 o 
  -2   0  20    17193.25    17076.29    898.14 o 
   0   0  20     1604.99     1666.68    394.96 o 
   2   0  20     4170.28     5118.29    629.74 o 
  -7   1  20     2356.28     1918.85    295.93 o 
  -5   1  20     4486.21     4179.95    383.22 o 
  -3   1  20    20255.92    18054.15    972.05 o 
  -1   1  20     7735.59     8107.98    745.04 o 
   1   1  20     1543.42     1905.65    293.80 o 
   3   1  20     6099.87     5739.14    535.61 o 
  -8   2  20     2267.86     2650.28    349.31 o 
  -6   2  20     4101.64     5100.77    492.52 o 
  -4   2  20     9988.44    10499.67    391.07 o 
  -2   2  20     9851.75     9652.40    480.52 o 
   0   2  20     2547.57     2603.70    322.09 o 
   2   2  20     2766.13     2912.53    347.55 o 
  -7   3  20     1488.92     1236.92    268.63 o 
  -5   3  20     2207.99     1628.24    212.04 o 
  -3   3  20     3510.07     3938.67    369.44 o 
  -1   3  20     6021.00     5612.09    430.32 o 
   1   3  20     1459.98     1641.94    498.69 o 
   3   3  20     1499.94     2069.60    573.44 o 
  -6   4  20     1401.59     1542.77    215.29 o 
  -4   4  20      461.12      233.40    191.63 o 
  -2   4  20     1011.61     1103.62    237.04 o 
   0   4  20     2093.37     2323.11    247.80 o 
   2   4  20      346.11      215.27    193.07 o 
  -7   5  20       13.59       -4.09    154.44 o 
  -5   5  20      274.25      474.20    235.83 o 
  -3   5  20       42.50     -131.45    185.01 o 
  -1   5  20      807.58      711.25    220.43 o 
   1   5  20      114.04       83.03    190.25 o 
   3   5  20      167.43      112.56    199.87 o 
  -6   6  20        0.71       29.23    325.36 o 
  -4   6  20      401.39      364.02    200.58 o 
  -2   6  20        8.78      164.82    170.36 o 
   0   6  20       13.80     -102.17    166.14 o 
   2   6  20       11.63     -173.54    115.69 o 
  -5   7  20      104.08       95.72    146.37 o 
  -3   7  20       21.53       85.31    149.61 o 
  -1   7  20       25.23      116.69    175.58 o 
   1   7  20       58.77      -45.90    267.12 o 
  -6   8  20      403.87      417.58    172.18 o 
  -4   8  20      646.28      474.23    172.50 o 
  -2   8  20      850.39     1000.05    194.02 o 
   0   8  20      540.60      837.46    239.33 o 
   2   8  20      128.47      160.71    292.12 o 
  -5   9  20     2074.45     2131.79    252.42 o 
  -3   9  20     3181.27     3489.40    540.59 o 
  -1   9  20     1872.06     1911.89    250.33 o 
   1   9  20      651.36      837.03    238.24 o 
  -4  10  20     5129.53     5727.20    506.77 o 
  -2  10  20     6355.28     6907.71    358.58 o 
   0  10  20     1234.05     1466.94    232.56 o 
  -3  11  20     8687.56     8900.60    408.25 o 
  -1  11  20     2395.94     2734.19    252.15 o 
  -7   1  21       66.08       65.11    366.00 o 
  -5   1  21       12.65       81.81    280.32 o 
  -3   1  21      374.09      256.23    192.60 o 
  -1   1  21       57.39      222.63    192.00 o 
   1   1  21      200.14      380.66    164.83 o 
  -6   2  21      489.33      296.22    203.30 o 
  -4   2  21      453.92      815.05    423.57 o 
  -2   2  21      937.56     1034.95    245.65 o 
   0   2  21      465.37      400.58    207.72 o 
   2   2  21      960.28     1040.64    260.90 o 
  -7   3  21     1049.86      867.60    257.87 o 
  -5   3  21     1636.90     1675.46    219.34 o 
  -3   3  21     2323.81     2304.83    408.79 o 
  -1   3  21     1627.69     1358.62    265.99 o 
   1   3  21     1763.38     2015.29    313.70 o 
  -6   4  21     2941.62     3709.80    386.47 o 
  -4   4  21     7714.73     8588.26    411.17 o 
  -2   4  21     4000.94     3498.54    595.91 o 
   0   4  21     2932.75     3071.25    345.41 o 
   2   4  21     2755.92     2782.36    353.47 o 
  -5   5  21     7003.14     7996.16    968.80 o 
  -3   5  21     9158.51     8525.29    431.12 o 
  -1   5  21     3763.33     3174.13    574.01 o 
   1   5  21     4815.37     4786.19    442.86 o 
  -6   6  21     6719.55     6509.73    396.04 o 
  -4   6  21     8126.07     8966.20   1204.95 o 
  -2   6  21     5861.86     6130.51    988.17 o 
   0   6  21     4760.63     5051.13    447.10 o 
  -5   7  21     5711.79     6503.40    682.45 o 
  -3   7  21     5732.42     5780.03    375.02 o 
  -1   7  21     3618.46     4335.37    416.04 o 
   1   7  21     3974.87     4056.01   1012.49 o 
  -4   8  21     4738.53     4780.61    349.25 o 
  -2   8  21     4578.57     4367.46    287.79 o 
   0   8  21     1609.32     1567.00    295.02 o 
  -3   9  21     4926.19     4693.17    346.67 o 
  -1   9  21     1140.32      862.47    268.46 o 
  -2  10  21     2492.29     2605.39    286.91 o 
  -6   0  22     2799.51     2721.39    498.06 o 
  -4   0  22    12279.65    12659.95    818.46 o 
  -2   0  22     9651.15    10109.47    739.51 o 
   0   0  22     2376.69     2660.73    497.58 o 
  -5   1  22     5645.82     6273.78    966.03 o 
  -3   1  22    11861.90    10824.88    558.48 o 
  -1   1  22     4785.00     4926.75    427.06 o 
   1   1  22     2150.36     2281.36    329.24 o 
  -6   2  22     2613.53     2330.62    335.82 o 
  -4   2  22     3855.49     4327.44    484.70 o 
  -2   2  22     3518.08     2564.19    333.66 o 
   0   2  22     1683.62     1718.69    346.98 o 
  -5   3  22     4774.54     4025.53    400.26 o 
  -3   3  22      929.56     1520.36    278.20 o 
  -1   3  22     1029.45      784.74    248.91 o 
   1   3  22     1855.34     2211.44    524.60 o 
  -6   4  22     1559.94     1504.92    319.68 o 
  -4   4  22     2206.47     1675.25    350.43 o 
  -2   4  22       32.81      232.65    198.30 o 
   0   4  22     1153.81     1011.06    265.26 o 
  -5   5  22     1152.11      519.37    186.07 o 
  -3   5  22      416.01      241.80    207.27 o 
  -1   5  22       91.32      -55.79    182.90 o 
  -4   6  22       96.52     -110.92    151.72 o 
  -2   6  22       26.42       60.31    187.97 o 
   0   6  22       29.57     -101.32    194.91 o 
  -3   7  22       44.84     -162.55    144.31 o 
  -1   7  22       75.42      -22.61    397.57 o 
  -2   8  22      316.55      170.73    213.80 o 
  -5   1  23      124.46      325.94    214.09 o 
  -3   1  23       56.54       35.43    190.00 o 
  -1   1  23       73.78      126.34    201.94 o 
  -4   2  23      813.36      761.02    361.36 o 
  -2   2  23      327.30      362.26    213.88 o 
   0   2  23      268.49      137.42    165.81 o 
  -3   3  23     2108.32     1622.51    301.93 o 
  -1   3  23      459.43      581.77    392.25 o 
  -4   4  23     3073.65     3108.50    450.64 o 
  -2   4  23     1445.54     1622.32    299.78 o 
  -3   5  23     2322.54     3002.16    369.52 o 
                                                 
